# Supplementary material for: Integrated Genetic Diversity and Multi-Omics Analysis of Colour Formation in Safflower
Source: Int J Mol Sci. 2025 Jan 14;26(2):647. doi: 10.3390/ijms26020647 (PMC11765828; doi:10.3390/ijms26020647)
Supplement: Supplementary file 1 [file ijms-26-00647-s001.zip › Supplementary table.xlsx]

## Sheet: Table S1
Tablel S1.Statistical analysis of seven quantitative agronomic traits
Trait	Min	Max	Range	Average	SD	CV(%)
Plant height (cm)	33.8	176.6	142.8	88.4582	26.1967	29.6148
Number of heads per plant	1	194.6	193.6	45.573	27.989	61.4157
Number of primary branches	1	53.8	52.8	12.9351	5.45667	42.1851
Height of primary branches (cm)	2	91	89	24.76	19.1521	77.3509
Height of the top branch (cm)	15	135.2	120.2	57.7037	20.9924	36.3796
Number of secondary branches	0	99.8	99.8	21.5196	11.7249	54.4851
seed germination rate	0.0333333	0.866667	0.833333	0.266341	0.172209	64.6575
Note: All statistical analyses were averages of plants of each variety investigated.

## Sheet: TableS2
Table S2. Principal component analysis of major agronomic traits in 614 safflowers
Trait	Factor 1	Factor 2	Factor 3	Factor 4
Height of primary branches	0.861936	0.11387	-0.306233	0.0499668
Plant height	0.739169	0.582099	-0.101748	0.109694
Height of the top branch	0.687037	0.61896	-0.282156	0.117238
Number of heads per plant	-0.652671	0.553925	0.040115	0.0884083
Lodging resistance	0.637613	-0.106813	0.501673	-0.00855294
Number of primary branches	-0.431619	0.759693	0.00135879	0.131226
Number of secondary branches	-0.306812	0.689827	0.32675	-0.0891554
With or without spines on leaf margin	-0.470543	0.150947	-0.491	-0.259816
seed germination rate	0.350922	0.240849	0.467402	-0.406369
Leaf margin	-0.0732953	0.123927	0.446957	-0.0489173
Flower color	-0.110394	-0.100609	0.200539	0.865025
Characteristic value	3.2364	2.21243	1.24333	1.04463
Contribution rate /%	29.4218	20.113	11.303	9.49666
Accumulative contribution rate /%	29.4218	49.5348	60.8378	70.3344

## Sheet: TableS3
Table S3. Polymorphism analysis of 50 pairs of InDel markers
Locus	NA	NE	I	H0	HE	PIC
Loci1	2	1.56616	0.547412	0.236842	0.361496	0.296156
Loci2	2	1.17685	0.283224	0.101473	0.150273	0.138982
Loci3	2	1.6314	0.575486	0.205592	0.387031	0.312135
Loci4	2	1.92913	0.674665	0.215	0.481632	0.365647
Loci5	2	1.36795	0.439887	0.120915	0.268978	0.232803
Loci6	2	1.5354	0.533113	0.154351	0.348705	0.287907
Loci7	2	1.73824	0.615838	0.170813	0.424705	0.334518
Loci8	2	1.78446	0.631476	0.190164	0.439608	0.34298
Loci9	2	1.12766	0.227603	0.0544554	0.113206	0.106799
Loci10	2	1.99781	0.692599	0.201987	0.499452	0.374726
Loci11	2	1.47997	0.50537	0.118227	0.324309	0.271721
Loci12	2	1.27242	0.370715	0.0691928	0.214097	0.191179
Loci13	2	1.77954	0.629858	0.184211	0.438057	0.34211
Loci14	2	1.98998	0.690628	0.19637	0.497483	0.373738
Loci15	2	1.43657	0.481651	0.0942761	0.303898	0.257721
Loci16	2	1.95327	0.681137	0.165468	0.488038	0.368947
Loci17	2	1.67171	0.591463	0.132107	0.401812	0.321085
Loci18	2	1.34705	0.425971	0.1133	0.257637	0.224448
Loci19	2	1.99822	0.692702	0.20398	0.499554	0.374777
Loci20	2	1.47488	0.502685	0.119008	0.321978	0.270143
Loci21	2	1.98538	0.689461	0.264026	0.496318	0.373152
Loci22	2	1.80238	0.637276	0.228477	0.445178	0.346086
Loci23	2	1.13805	0.240137	0.0771757	0.121307	0.113949
Loci24	2	1.15002	0.254019	0.0619902	0.130452	0.121944
Loci25	2	1.91357	0.670392	0.250412	0.477417	0.363454
Loci26	2	1.89049	0.663898	0.261017	0.471037	0.360099
Loci27	2	1.68071	0.5949	0.228618	0.405015	0.322996
Loci28	2	1.92953	0.674774	0.275124	0.48174	0.365703
Loci29	2	1.81297	0.640639	0.235099	0.448418	0.347879
Loci30	2	1.25882	0.359562	0.219472	0.205605	0.185963
Loci31	2	1.34731	0.426151	0.107973	0.257783	0.224557
Loci32	2	1.19277	0.29945	0.0788177	0.161615	0.148555
Loci33	2	1.20728	0.313599	0	0.171694	0.156954
Loci34	2	1.32343	0.409476	0.0516667	0.244388	0.214525
Loci35	2	1.34482	0.424451	0.090604	0.256407	0.223535
Loci36	2	1.82794	0.645317	0.235489	0.452937	0.350361
Loci37	2	1.81457	0.641144	0.234426	0.448905	0.348147
Loci38	2	1.9468	0.679422	0.232406	0.486337	0.368075
Loci39	2	1.90054	0.666749	0.19281	0.473835	0.361575
Loci40	2	1.99372	0.691572	0.20132	0.498426	0.374212
Loci41	2	1.72453	0.611002	0.159869	0.42013	0.331876
Loci42	2	1.86252	0.655773	0.148936	0.463093	0.355866
Loci43	2	1.42372	0.474251	0.226754	0.297615	0.253328
Loci44	2	1.96115	0.683209	0.220949	0.490094	0.369998
Loci45	2	1.94526	0.67901	0.187296	0.48593	0.367866
Loci46	2	1.99995	0.693135	0.286885	0.499988	0.374994
Loci47	2	1.42086	0.472577	0.153094	0.296199	0.252332
Loci48	2	1.49916	0.515281	0.29064	0.33296	0.277529
Loci49	2	1.99987	0.693114	0.22459	0.499966	0.374994
Loci50	2	1.90706	0.668578	0.202636	0.475633	0.36252
Mean	2	1.64928	0.551236	0.173526	0.372367	0.295631

## Sheet: Table S4
Table S4. Analysis of molecular variance (AMOVA) for four subpopulations of 614 safflower germplasm
Source	Df	SS	MS	Est.Var	%
Among Pops	3	1830.06	610.02	2.54	23.5
Among Indiv	610	7466.08	12.24	3.98	36.85
Within Indiv	614	2628.5	4.28	4.28	39.65
Total	1227	11924.6		10.8	100

## Sheet: Table S5
Table S5. Genetic differentiation coefficients between each of the two subpopulations
	STR Ⅰ	STR Ⅱ	STR Ⅲ	STR Ⅳ
STR Ⅰ
STR Ⅱ	0.142
STR Ⅲ	0.414	0.425
STR Ⅳ	0.069	0.102	0.145

## Sheet: Table S6
Table S6. Core germplasm of Safflower selected based on agronomic traits and InDel markers
NO.	Groups	Source	NO.	Groups	Source
JXHH016	CtCore1	China	JXHH063	CtCore2	China
JXHH017	CtCore1	China	JXHH068	CtCore2	China
JXHH043	CtCore1	China	JXHH089	CtCore2	China
JXHH056	CtCore1	China	JXHH103	CtCore2	China
JXHH065	CtCore1	China	JXHH109	CtCore2	China
JXHH076	CtCore1	China	JXHH135	CtCore2	China
JXHH077	CtCore1	China	JXHH136	CtCore2	China
JXHH090	CtCore1	China	JXHH141	CtCore2	China
JXHH098	CtCore1	China	JXHH146	CtCore2	China
JXHH108	CtCore1	China	JXHH186	CtCore2	China
JXHH112	CtCore1	China	JXHH204	CtCore2	China
JXHH114	CtCore1	China	JXHH240	CtCore2	China
JXHH115	CtCore1	China	JXHH255	CtCore2	China
JXHH119	CtCore1	China	JXHH267	CtCore2	China
JXHH125	CtCore1	China	JXHH278	CtCore2	China
JXHH126	CtCore1	China	JXHH310	CtCore2	America
JXHH132	CtCore1	China	JXHH387	CtCore2	India
JXHH134	CtCore1	China	JXHH453	CtCore2	Israel
JXHH150	CtCore1	China	MDHH013	CtCore2	China
JXHH152	CtCore1	China	MDHH021	CtCore2	China
JXHH158	CtCore1	China	MDHH031	CtCore2	China
JXHH178	CtCore1	China	MDHH054	CtCore2	China
JXHH184	CtCore1	China	MDHH055	CtCore2	China
JXHH187	CtCore1	China	MDHH059	CtCore2	China
JXHH188	CtCore1	China	MDHH065	CtCore2	China
JXHH192	CtCore1	China	MDHH133	CtCore2	Kenya
JXHH198	CtCore1	China	MDHH144	CtCore2	India
JXHH200	CtCore1	China	MDHH147	CtCore2	Iran
JXHH208	CtCore1	China	MDHH150	CtCore2	Afghanistan
JXHH211	CtCore1	China	MDHH164	CtCore2	Mexico
JXHH212	CtCore1	China	JXHH003	CtCore2	China
JXHH215	CtCore1	China	JXHH005	CtCore2	China
JXHH226	CtCore1	China	JXHH011	CtCore2	China
JXHH232	CtCore1	China	JXHH013	CtCore2	China
JXHH236	CtCore1	China	JXHH021	CtCore2	China
JXHH237	CtCore1	China	JXHH022	CtCore2	China
JXHH239	CtCore1	China	JXHH028	CtCore2	China
JXHH248	CtCore1	China	JXHH031	CtCore2	China
JXHH254	CtCore1	China	JXHH037	CtCore2	China
JXHH259	CtCore1	China	JXHH042	CtCore2	China
JXHH261	CtCore1	China	JXHH047	CtCore2	China
JXHH264	CtCore1	China	JXHH057	CtCore2	China
JXHH275	CtCore1	China	JXHH062	CtCore2	China
JXHH277	CtCore1	China	JXHH066	CtCore2	China
JXHH288	CtCore1	India	JXHH067	CtCore2	China
JXHH314	CtCore1	America	JXHH070	CtCore2	China
JXHH320	CtCore1	Sudan	JXHH078	CtCore2	China
JXHH322	CtCore1	Egypt	JXHH081	CtCore2	China
JXHH326	CtCore1	Turkey	JXHH092	CtCore2	China
JXHH335	CtCore1	India	JXHH093	CtCore2	China
JXHH371	CtCore1	India	JXHH099	CtCore2	China
JXHH374	CtCore1	India	JXHH104	CtCore2	China
JXHH381	CtCore1	India	JXHH107	CtCore2	China
JXHH400	CtCore1	Portugal	JXHH121	CtCore2	China
JXHH406	CtCore1	China	JXHH127	CtCore2	China
JXHH415	CtCore1	China	JXHH128	CtCore2	China
JXHH420	CtCore1	China	JXHH137	CtCore2	China
JXHH424	CtCore1	China	JXHH139	CtCore2	China
JXHH425	CtCore1	China	JXHH143	CtCore2	China
JXHH428	CtCore1	China	JXHH148	CtCore2	China
JXHH442	CtCore1	India	JXHH155	CtCore2	China
JXHH444	CtCore1	India	JXHH161	CtCore2	China
JXHH457	CtCore1	Russia	JXHH168	CtCore2	China
JXHH460	CtCore1	Iran	JXHH183	CtCore2	China
JXHH461	CtCore1	India	JXHH193	CtCore2	China
JXHH465	CtCore1	India	JXHH196	CtCore2	China
MDHH015	CtCore1	China	JXHH210	CtCore2	China
MDHH017	CtCore1	China	JXHH217	CtCore2	China
MDHH020	CtCore1	China	JXHH218	CtCore2	China
MDHH026	CtCore1	China	JXHH220	CtCore2	China
MDHH041	CtCore1	China	JXHH247	CtCore2	China
MDHH042	CtCore1	China	JXHH279	CtCore2	China
MDHH044	CtCore1	China	JXHH280	CtCore2	China
MDHH050	CtCore1	China	JXHH284	CtCore2	India
MDHH053	CtCore1	China	JXHH286	CtCore2	India
MDHH056	CtCore1	China	JXHH307	CtCore2	India
MDHH058	CtCore1	China	JXHH324	CtCore2	Iran
MDHH062	CtCore1	China	JXHH325	CtCore2	Iran
MDHH063	CtCore1	China	JXHH334	CtCore2	India
MDHH069	CtCore1	China	JXHH336	CtCore2	India
MDHH076	CtCore1	China	JXHH337	CtCore2	China
MDHH084	CtCore1	China	JXHH342	CtCore2	Not known
MDHH086	CtCore1	China	JXHH348	CtCore2	Not known
MDHH088	CtCore1	India	JXHH352	CtCore2	Portugal
MDHH097	CtCore1	Israel	JXHH365	CtCore2	India
MDHH101	CtCore1	England	JXHH366	CtCore2	India
MDHH113	CtCore1	Germany	JXHH367	CtCore2	India
MDHH129	CtCore1	Ethiopia	JXHH380	CtCore2	India
MDHH131	CtCore1	Libya	JXHH397	CtCore2	Pakistan
MDHH140	CtCore1	Bangladesh	JXHH413	CtCore2	China
MDHH148	CtCore1	Syria	JXHH417	CtCore2	China
MDHH149	CtCore1	Syria	JXHH422	CtCore2	China
JXHH063	CtCore1	China	JXHH431	CtCore2	Egypt
JXHH068	CtCore1	China	JXHH435	CtCore2	Japan
JXHH089	CtCore1	China	JXHH452	CtCore2	Turkey
JXHH103	CtCore1	China	MDHH002	CtCore2	China
JXHH109	CtCore1	China	MDHH008	CtCore2	China
JXHH135	CtCore1	China	MDHH009	CtCore2	China
JXHH136	CtCore1	China	MDHH010	CtCore2	China
JXHH141	CtCore1	China	MDHH016	CtCore2	China
JXHH146	CtCore1	China	MDHH018	CtCore2	China
JXHH186	CtCore1	China	MDHH024	CtCore2	China
JXHH204	CtCore1	China	MDHH028	CtCore2	China
JXHH240	CtCore1	China	MDHH033	CtCore2	China
JXHH255	CtCore1	China	MDHH035	CtCore2	China
JXHH267	CtCore1	China	MDHH068	CtCore2	China
JXHH278	CtCore1	China	MDHH070	CtCore2	China
JXHH310	CtCore1	America	MDHH080	CtCore2	China
JXHH387	CtCore1	India	MDHH083	CtCore2	China
JXHH453	CtCore1	Israel	MDHH087	CtCore2	China
MDHH013	CtCore1	China	MDHH090	CtCore2	Iran
MDHH021	CtCore1	China	MDHH094	CtCore2	Egypt
MDHH031	CtCore1	China	MDHH095	CtCore2	Pakistan
MDHH054	CtCore1	China	MDHH099	CtCore2	Italy
MDHH055	CtCore1	China	MDHH103	CtCore2	Portugal
MDHH059	CtCore1	China	MDHH107	CtCore2	India
MDHH065	CtCore1	China	MDHH122	CtCore2	France
MDHH133	CtCore1	Kenya	MDHH135	CtCore2	Egypt
MDHH144	CtCore1	India	MDHH138	CtCore2	The Azores
MDHH147	CtCore1	Iran	MDHH151	CtCore2	Iran
MDHH150	CtCore1	Afghanistan	MDHH155	CtCore2	Spain
MDHH164	CtCore1	Mexico	MDHH163	CtCore2	Mexico
Note: CtCore1 was screened based on InDel marker; CtCore2 was selected based on agronomic traits

## Sheet: Table S7
Tabel S7 Indel phenotypic comparison of core and Original materials
Sample group	N	NA	NE	I	H0	HE	PIC
Original germplasm	605	2	1.649	0.551	0.174	0.372	0.296
Core germplasm	214	2	1.696	0.578	0.183	0.395	0.312

## Sheet: Table S8
Tabel S8 Agronomic traits comparison of core and Original materials
Sampling rate(%)	MD (%)	VD (%)	CR (%)	VR (%)
20	0	57.14	98.14	110.92

## Sheet: Table S9
Table S9 Analysis of cis-acting elements of associated Loci genes
Loci	Transcription core element		Original hormone response					Photoresponse element	Specific regulatory elements
	Common Cis-Acting Element	Core Promoter Element	Auxin-Responsive Element	Abscisic Acid Responsiveness	Gibberellin-Responsive Element	MeJA-Responsiveness	Salicylic Acid Responsiveness	Light Responsive Element	Myb Binding Site
Lcoi14	38	83		8	1	4		14	5
Lcoi19	50	54	1	1	2		10	14	5
Lcoi22	40	34	1	4	1	4	2	14	12
Lcoi24	13	26	2	1		6	3	15	6
Lcoi29	39	42	1	3	2			15	8
Lcoi3	30	28	1	2	1	2	2	16	17
Lcoi31	52	55	1	6		2	3	9	13
Lcoi32	52	55	1	6		2	3	9	13
Lcoi37	63	38			2			5	10
Lcoi38	39	26	6	2		6	2	9	20
Lcoi4	47	34	1	7		2	2	14	8
Lcoi43	46	34	1	2	1	4	2	10	14
Lcoi46	18	34			2			13	3
Lcoi49	46	34	1	2	1	4	2	10	14
Lcoi50	28	67				2		16	3
Lcoi7	31	51		1		12	4	14	17

## Sheet: Table S10
Table S10. Significant metabolites in different colored safflower
Sample	cluster	R1	R2	R3	Y1	Y2	Y3	W1	W2	W3
kaempferide	8	1.86046	1.27933	0.794396	-0.0615284	-0.606281	-0.401617	-0.974407	-0.977619	-0.912731
Leucocyanidin	6	1.43882	0.835952	1.73628	-0.656308	-0.671755	-0.0582073	-0.882145	-1.00239	-0.74025
Eriodictyol	5	0.46155	0.355399	0.236611	-1.42363	-1.05833	2.06578	-0.977775	0.467235	-0.126847
Vitexin	4	-0.491786	-0.434209	-0.540949	-0.809071	-0.923998	-0.814573	2.0356	0.949329	1.02966
kaempferol	1	-0.841458	-0.862492	-0.846049	-0.551036	-0.573728	-0.520668	1.21257	1.42323	1.55963
Apiin	6	0.641177	0.715856	1.07598	0.604157	0.373555	0.768855	-1.39661	-1.3882	-1.39477
Astragalin	1	-0.887286	-0.881854	-0.883733	-0.51323	-0.51051	-0.514264	1.48228	1.36376	1.34484
Apigenin	4	-0.296092	-0.361132	-0.290117	-1.05374	-1.06356	-0.98091	1.2334	1.30955	1.50261
Genistein	4	-0.35108	-0.363627	-0.293765	-1.04106	-1.03485	-0.968749	1.19655	1.26507	1.59151
Taxifolin	4	-0.345171	-0.382703	-0.389479	-1.34692	-1.16286	0.772774	-0.192835	1.78743	1.25977
Kaempferol-3-O-rutinoside	2	-1.03613	-1.8101	-1.20214	0.624261	1.23855	0.611176	0.595861	0.297157	0.681365
Isorhamnetin	3	-0.548527	-0.638142	-0.55943	1.65433	1.09302	1.43475	-0.878946	-0.824096	-0.732963
Quercetin	4	0.85717	0.156859	0.292602	-1.33351	-1.42985	-1.27893	0.545302	1.07947	1.11089
Liquiritigenin	5	-0.300403	0.315526	0.411491	1.52888	0.708524	1.04046	-0.932506	-1.32537	-1.4466
Apigenin-7-glucoside	1	-0.428037	-0.46754	-0.396001	-0.980917	-0.941027	-0.928274	1.28851	1.40348	1.44981
Luteolin	7	1.45767	0.296591	1.0354	-1.24265	-1.38261	-1.17936	-0.196655	0.824692	0.38693
Lignans	6	1.28835	1.16267	1.11178	0.115323	0.0419285	0.0488374	-1.25622	-1.25625	-1.25642
Diosmetin	8	1.41484	1.04532	1.70946	-0.769462	-0.836772	-0.701574	-0.789145	-0.517416	-0.555261
Safflomin A	6	1.26051	1.23647	1.20598	-0.0224494	-0.0417931	0.00500566	-1.21431	-1.21457	-1.21485
aromadendrin	1	-1.24123	-1.23088	-1.23093	0.00750749	0.0493408	0.0172389	1.28309	1.29218	1.05367
Malvidin	6	0.928302	1.43546	0.886029	0.523465	0.0457597	0.0460172	-1.42056	-1.28827	-1.1562
Naringenin	2	-1.18002	-1.70432	-0.614997	1.22883	0.204221	1.33177	-0.494272	0.618928	0.60986
Petunidin	3	-0.581427	-0.574218	-0.476825	1.47116	1.28548	1.44487	-0.86955	-0.840081	-0.859409
Pelargonidin	4	0.19625	0.0179594	-0.0180621	-1.33555	-1.26965	-1.13866	1.10518	1.04218	1.40035
Rutin	7	1.25384	1.44684	1.5095	-0.848647	-0.847114	-0.782048	-0.641505	-0.549891	-0.540971
Pinocembrin	8	1.24703	1.33887	1.62849	-0.678467	-0.593842	-0.606294	-0.804963	-0.756869	-0.773952
Narcissoside	3	-0.455652	-0.255398	-0.33782	1.21376	1.56305	1.28926	-1.00921	-1.00464	-1.00335
Galangin	8	1.04533	1.71679	1.3527	-0.365041	-0.506363	-0.526729	-0.866185	-0.90852	-0.941983
Glycitein	1	-0.634795	-0.605895	-0.725576	-0.850274	-0.634171	-0.754709	1.22124	1.3123	1.67188
Tangeretin	6	1.13762	0.640683	0.745603	0.808952	0.543192	0.262178	-1.4014	-1.29031	-1.44651
Delphinidin	3	-0.296621	-0.44348	-0.420689	1.53293	1.37327	1.19329	-0.978506	-0.980359	-0.97984
Catechin	6	2.019	0.0916809	1.50892	-0.433786	-0.83467	-0.108192	-0.915078	-0.770799	-0.557078
5-hydroxy-7-methoxy-2-(4-methoxyphenyl)-4H-chromen-4-one	5	2.0413	0.187626	0.887958	0.308535	-0.804848	-0.517179	0.306839	-1.21622	-1.194
Cyanidin 3-glucoside	1	-0.829853	-0.823358	-0.826203	-0.608827	-0.561148	-0.570341	1.40258	1.45639	1.36076
Piperitoside	6	1.41415	1.12171	1.02158	0.100065	0.0288868	0.0620148	-1.24852	-1.25784	-1.24205
2'-Hydroxygenistein 7-(6''-malonylglucoside)	1	-0.790936	-0.77193	-0.782141	-0.622367	-0.644613	-0.619306	1.47602	1.32288	1.43239
5,7,2',4'-Tetrahydroxy-8,5'-dimethoxyflavone	5	0.555042	0.365803	0.998803	0.683852	0.676661	0.876339	-1.62263	-1.37612	-1.15775
Epicatechin-(4beta->8)-gallocatechin	6	1.39568	1.11083	1.04378	0.117813	0.0239019	0.0668538	-1.25094	-1.2583	-1.24962
Glycyrin	2	-1.00875	-1.24493	-0.859911	1.18647	1.1044	1.67743	-0.264101	-0.233027	-0.357584
Betagarin	6	1.90303	1.09278	-0.849223	0.51152	0.444231	-0.500339	-0.580356	-0.578698	-1.44294
Viniferifuran	6	0.784382	0.630064	0.678361	0.707069	0.683787	0.7553	-1.41256	-1.41318	-1.41323
7,8-Dihydroxyflavone	2	-1.28765	-1.42033	-0.123729	0.662958	-0.255136	-0.0180889	-0.539923	1.30792	1.67398
Corymboside	8	1.5287	1.20866	1.48712	-0.654798	-0.656308	-0.671681	-0.77506	-0.68959	-0.777039
Luteolin 7-galactoside	1	-1.01595	-1.06796	-1.03024	-0.349715	-0.270042	-0.314749	1.41995	1.32639	1.30232
Quercetin 3-galactoside	2	-1.02751	-2.09679	-0.716751	0.850183	0.101965	0.890304	0.374498	0.655548	0.968559
3'-O-Methylgancaonin P	6	1.58212	0.894506	1.47688	-0.228714	-0.453218	-0.197072	-1.06195	-0.824464	-1.18809
Malvidin 3-glucoside	6	1.15057	1.28241	1.09336	0.124239	0.0745013	0.0735296	-1.26752	-1.26334	-1.26774
7-O-(4-Hydroxycinnamoyl) astragalin	6	1.24165	1.21072	1.11881	0.0466648	0.0763705	0.0717773	-1.25712	-1.25433	-1.25454
2-(3,4-dihydroxyphenyl)-5,7-dihydroxy-3,4-dihydro-2H-1-benzopyran-4-one	5	0.577634	0.415098	0.469007	-1.43641	-1.09905	1.9634	-1.03365	0.257925	-0.113954
5,6,2',6'-Tetrahydroxy-7,8-dimethoxyflavone	5	0.400341	-0.0331523	0.993585	1.13002	0.66887	0.84351	-1.55027	-1.27045	-1.18245
Delphinidin 3-gentiobioside	2	-0.609039	-0.85388	-0.277042	0.953612	1.25642	1.86359	-0.936232	-0.767053	-0.630376
5,7-Dihydroxyisoflavone	5	1.24046	1.10171	1.55446	0.0176471	-0.913632	-0.736416	-1.45903	-0.423347	-0.381858
5,7-Dihydroxyflavone	5	1.34711	0.830583	0.997123	-0.59002	0.47828	0.383051	-0.666165	-0.905371	-1.87459
Quercetin 3'-O-glucuronide	3	-0.375903	-0.253857	-0.309084	1.40316	1.41725	1.22527	-1.01847	-1.07646	-1.0119
Quercetin-4'-glucuronide	3	-0.385102	-0.262209	-0.317819	1.40631	1.4205	1.22719	-1.03213	-1.03122	-1.02552
4',5,7-trihydroxy-3,6-dimethoxyflavone	2	-1.76528	-0.450184	-1.17372	0.602387	1.78615	0.758116	0.371526	-0.185381	0.056381
Cyclomorusin	2	-1.21754	-1.33814	-1.21905	1.38739	0.90887	1.193	0.257206	0.00412844	0.0241261
5,6,7,8,3',4',5'-Heptamethoxyflavone	8	1.19674	1.25762	1.67116	-0.507527	-0.517912	-0.329677	-0.916526	-0.942139	-0.911741
Tectorigenin	8	1.23235	1.4631	1.51994	-0.613269	-0.593077	-0.58836	-0.849541	-0.770219	-0.800922
Glicoisoflavanone	6	1.24418	1.01714	1.57398	-0.130349	-0.217215	-0.0808713	-1.14985	-1.13493	-1.12208
Persicogenin 3'-glucoside	3	-0.278117	-0.22703	-0.327202	1.4278	1.39187	1.19153	-1.0626	-1.059	-1.05726
Sakuranetin	1	-0.822705	-0.853146	-0.829628	-0.535242	-0.591785	-0.580902	1.40197	1.31838	1.49306
(-)-Epicatechin 6-C-glucoside	6	1.23072	0.980865	1.34628	0.085234	-0.0114831	0.119046	-1.25325	-1.24748	-1.24994
Glyurallin A	5	1.79205	1.28051	0.884683	-0.151812	-0.730853	-0.201839	-0.86813	-0.950606	-1.05401
Epicatechin-(2beta->7,4beta->6)-catechin	6	1.51042	1.15365	1.16038	-0.0509894	-0.210919	-0.106215	-1.12926	-1.15972	-1.16734
Tangeritin	7	1.28225	0.987244	1.86029	-0.715586	-0.909484	-0.701064	-0.565677	-0.660898	-0.577074
Tamarixetin	3	-0.504979	-0.646957	-0.489816	1.42163	1.08826	1.65231	-0.980894	-0.813267	-0.726288
5,7,2'-Trihydroxyflavone 7-glucuronide	4	-0.0542218	0.111411	0.140907	-1.3076	-1.27753	-1.15823	1.39648	0.968131	1.18066
Aromadendrin 4'-methyl ether 7-rhamnoside	3	-0.422364	-0.345198	-0.293662	1.4062	1.33264	1.34679	-1.00657	-1.0077	-1.01015
(-)-5,7-Dihydroxy-3-(4-hydroxybenzyl)-4-chromanone	1	-0.829715	-0.831306	-0.811755	-0.55984	-0.585577	-0.601274	1.34163	1.47608	1.40175
6''-Caffeoylhyperin	3	-0.118653	0.15845	0.0674798	1.27039	1.13744	1.20162	-1.23616	-1.23841	-1.24216
6-hydroxy-2-phenyl-4H-chromen-4-one	4	-0.00366625	-0.0533348	-0.234596	-1.12192	-1.17335	-1.21062	1.14175	1.40197	1.25377
4-Methyl-epicatechin	6	1.46411	1.23671	-0.347532	1.02375	0.419602	-0.435321	-1.07686	-1.03375	-1.2507
Hesperidin	7	1.20908	1.55742	1.4318	-0.888383	-0.796561	-0.801873	-0.674052	-0.478167	-0.559268
5,7,2',6'-Tetrahydroxyflavone 2'-O-glucoside	2	-1.30871	-1.12556	-1.33547	0.171809	0.0608022	-0.0112863	1.24862	1.14826	1.15153
6''-O-(3-Hydroxy-3-methylglutaroyl)astragalin	1	-1.28343	-1.22716	-1.29539	0.175141	0.123674	0.156524	1.60396	0.884738	0.861939
Daidzein 4',7-diglucoside	3	0.357787	0.484229	0.321131	0.803878	0.983268	1.14879	-1.34588	-1.36756	-1.38565
3,5,7,2',4',5'-Hexamethoxyflavone	5	0.10105	0.253249	0.335146	1.22013	0.757413	1.26308	-1.30463	-1.25325	-1.37219
Hesperetin 7-neohesperidoside	7	1.23769	1.55619	1.40821	-0.876301	-0.803019	-0.806473	-0.673516	-0.483291	-0.559484
5,7-dihydroxy-2-(4-hydroxy-3-methoxyphenyl)-3-{[3,4,5-trihydroxy-6-(hydroxymethyl)oxan-2-yl]oxy}-4H-chromen-4-one	2	-1.13956	-1.01165	-0.904893	1.00745	1.54527	1.4186	-0.604419	-0.278419	-0.0323735
2-(3,4-dihydroxyphenyl)-5-hydroxy-7-methoxy-3-{[3,4,5-trihydroxy-6-(hydroxymethyl)oxan-2-yl]oxy}-4H-chromen-4-one	3	-0.679464	-0.504405	-0.437444	1.34179	1.25444	1.58369	-0.967319	-0.861515	-0.729765
Mulberrofuran S	6	1.4057	0.886902	1.36627	0.0398553	-0.155757	0.0652213	-1.19828	-1.18352	-1.22638
3,3',4',5,6,7,8-Heptahydroxyflavone	6	1.57386	1.35888	0.671022	-0.227715	0.0832219	0.0722927	-1.18202	-1.12589	-1.22366
Myricetin 3-(3'',4''-diacetylrhamnoside)	7	0.352943	0.371222	1.54713	-1.24438	-1.32773	-1.23943	-0.013987	0.397348	1.15689
Quercitrin	1	-0.785664	-0.778566	-0.793045	-0.653501	-0.588868	-0.627995	1.52397	1.31984	1.38382
(-)-Epiafzelechin	5	0.16817	-0.060256	0.488447	1.17513	0.700774	1.36284	-1.51745	-1.08224	-1.23542
Panasenoside	1	-0.769845	-0.769717	-0.772041	-0.641193	-0.640412	-0.639242	1.37268	1.34172	1.51805
Multinoside A	1	-0.806384	-0.808434	-0.806478	-0.592269	-0.610603	-0.600331	1.31524	1.45586	1.4534
Daidzein	2	-1.03233	-1.28531	-1.33067	1.3462	1.0704	1.21448	0.180716	0.0459514	-0.209435
Quercetin 3-O-(6''-acetyl-glucoside)	5	0.423147	-0.893082	0.466631	-0.477431	-1.68442	-0.726928	-0.00998274	1.42998	1.47208
(-)-Epigallocatechin	5	1.88378	-0.590019	-0.340454	0.448971	-0.387921	0.236586	1.026	-1.822	-0.454943
5,7-dihydroxy-2-(4-hydroxyphenyl)-6-[3,4,5-trihydroxy-6-(hydroxymethyl)oxan-2-yl]-4H-chromen-4-one	6	1.68651	1.21447	0.441853	0.213957	0.137154	-0.0533083	-1.21623	-1.21265	-1.21175
2'-Hydroxydaidzein 4',7-diglucoside	6	2.0259	1.37429	-0.31542	-0.0600161	0.269717	-0.526337	-0.924251	-0.9184	-0.925476
5,7,8,2'-Tetrahydroxyflavone 7-glucuronide	1	-0.855852	-0.838277	-0.873024	-0.534163	-0.529814	-0.542046	1.68907	1.28922	1.19489
Luteoforol	6	1.13332	0.829749	1.34334	0.124728	0.232225	0.243475	-1.31887	-1.34662	-1.24136
Quercetin 3-O-glucuronide	3	-0.278672	-0.261884	-0.368073	1.21316	1.45145	1.36969	-0.976723	-1.05472	-1.09423
3,7,3',4',5'-Pentahydroxyflavone	3	-0.190609	-0.36663	-0.265793	1.34869	1.09777	1.54522	-1.05393	-1.05458	-1.06014
Quercetin 3-glucosyl-(1->2)-galactosyl-(1->2)-glucoside	3	0.371813	0.463529	0.342145	0.94505	1.06671	0.92519	-1.36947	-1.37032	-1.37464
Quercetin 3-(6''-acetylglucoside)	3	-0.375655	-0.605079	-0.536643	1.42333	1.18173	1.55962	-0.951029	-0.906962	-0.789301
3,3',4',5,5',8-Hexahydroxyflavone	3	-0.135591	-0.221941	-0.11908	1.78485	0.909363	1.10604	-1.11107	-1.1052	-1.10737
6-beta-D-Glucopyranosyl-8-beta-D-ribopyranosylapigenin	8	1.49263	1.30026	1.44056	-0.684968	-0.651056	-0.65543	-0.77505	-0.675049	-0.791903
Delphinidin 3-rutinoside	7	1.36167	1.4176	1.42086	-0.786557	-0.813848	-0.962723	-0.454385	-0.547669	-0.634948
Morin	4	-0.164006	-0.312312	-0.181615	-1.09364	-1.13828	-1.06305	1.34682	1.37725	1.22883
Myricetin	8	-0.726108	1.77283	1.9157	-0.173033	-0.415205	-0.419088	-0.623117	-0.60837	-0.723603
Nelumboside	3	-0.423599	-0.368896	-0.412153	1.48659	1.29875	1.33541	-0.970032	-0.97238	-0.973697
Rhamnellaflavoside A	6	0.816743	0.0919611	0.957489	0.79787	0.475789	0.962794	-1.42585	-1.37063	-1.30617
Malvidin 3-glucoside-4-vinylguaiacol	3	-0.262062	-0.381972	-0.408721	1.38582	1.40027	1.29567	-1.01352	-1.00283	-1.01265
Moracetin	3	-0.517231	-0.431563	-0.461715	1.47155	1.42921	1.26367	-0.915442	-0.917111	-0.921376
Isorhamnetin 4'-O-glucuronide	3	-0.649839	-0.650354	-0.667751	1.36023	1.61808	1.2437	-0.746114	-0.749976	-0.757973
Petunidin 3-galactoside	3	-0.351336	-0.325936	-0.42816	1.45424	1.20871	1.42819	-0.996313	-0.997686	-0.991705
Licoflavonol	1	-0.679938	-0.651941	-0.638025	-0.745062	-0.715588	-0.734823	0.976816	1.41993	1.76863
4'-Hydroxy-3,7,3',5'-tetramethoxyflavone	6	0.849324	0.493575	0.625768	0.794028	0.671903	0.787291	-1.41959	-1.40377	-1.39853
Quercetin 3-(3-p-coumaroylglucoside)	8	1.39904	1.26489	1.53881	-0.570599	-0.56046	-0.529483	-0.860614	-0.852179	-0.829401
Gancaonin N	5	-0.212826	0.167768	-0.0137037	1.17463	-1.65006	1.73656	-1.06369	0.508256	-0.646927
5,7,3'-Trihydroxy-8,4',5'-trimethoxyflavone	5	-0.200264	-0.477486	-0.209988	2.14163	0.584562	0.950892	-1.18299	-1.09098	-0.515373
Parvisoflavone A	5	0.936351	1.21446	1.35344	0.0455459	0.0693853	0.155129	-1.41489	-1.16905	-1.19038
6''-Malonylapiin	6	0.841989	0.768771	0.68688	0.700086	0.546174	0.687031	-1.41331	-1.42959	-1.38803
2-(3,4-dihydroxyphenyl)-3,5-dihydroxy-7-methoxy-4H-chromen-4-one	3	-0.274642	-0.114432	-0.317445	1.2983	1.04288	1.59771	-1.10901	-1.04403	-1.07933
Troxerutin	3	-0.22441	-0.310817	-0.306126	1.64879	1.14966	1.19034	-1.04159	-1.05293	-1.05291
(S)-Pinocembrin	1	-0.793281	-0.794247	-0.803237	-0.619959	-0.611693	-0.607529	1.37008	1.4135	1.44636
6-beta-D-Glucopyranosyl-4',5-dihydroxy-3',7-dimethoxyflavone	6	1.55087	1.41758	0.984722	-0.337943	-0.182511	-0.244924	-1.1801	-1.00283	-1.00487
5-Hydroxy-3,6,7,3',4',5'-hexamethoxyflavone	2	-1.08282	-1.30164	-1.26344	1.50245	0.913051	1.02768	-0.266654	0.55787	-0.0864955
Kaempferol 3-(6-[4-glucosyl-p-coumaryl]glucosyl)(1->2)-rhamnoside	2	-1.40311	-1.21109	-1.39928	0.690421	0.296401	0.136258	0.99449	1.29237	0.603526
Glucodistylin	6	0.813474	1.25119	1.40792	0.0148743	0.1618	0.125063	-1.25756	-1.25764	-1.25912
Gallocatechin-(4alpha->8)-epicatechin	6	2.06763	1.44418	-0.159917	-0.21579	-0.0127496	-0.477115	-0.930095	-0.829434	-0.886712
5,7-Dimethoxyflavone	5	0.0996462	0.105801	1.1014	0.566876	0.975062	1.11151	-1.25674	-1.46191	-1.24165
Quercetin 3-(2-caffeoylglucuronoside)	3	-0.518946	-0.395141	-0.490957	1.45738	1.38148	1.32688	-0.920533	-0.919214	-0.920945
6''-Acetylliquiritin	2	-1.11793	-1.45843	-0.786033	1.36448	0.935108	1.44492	-0.420217	0.0640359	-0.0259301
Genistin	4	-0.230416	-0.122408	-0.10608	-1.19689	-1.08411	-1.11402	1.34202	1.01519	1.49671
Limocitrol 3-glucoside	3	-0.679146	-0.811152	-0.78672	1.61421	1.13169	1.46052	-0.673566	-0.634452	-0.621386
Amentoflavone	1	-0.313798	-0.32657	-0.31414	-1.02913	-1.06279	-1.00263	1.19434	1.45114	1.40358
3,5,8-Trihydroxy-7-methoxy-6-methylflavone	7	1.87405	0.884705	1.09256	-1.12514	-1.01923	-0.953697	-0.352632	0.0149315	-0.415551
Quercetin 3-xylosyl-(1->6)-glucoside	4	0.405566	0.913014	0.582346	-1.41114	-1.38672	-1.39398	0.77956	0.589067	0.922283
5,7-Dihydroxy-3,6,8,3',4',5'-hexamethoxyflavone	5	0.202679	0.345583	0.193554	0.771317	1.49399	0.895529	-1.04789	-1.43787	-1.41689
6-{[5,7-dihydroxy-2-(4-hydroxy-3-methoxyphenyl)-4-oxo-4H-chromen-3-yl]oxy}-3,4,5-trihydroxyoxane-2-carboxylic acid	8	1.55005	1.30381	1.31264	-0.509894	-0.451024	-0.475057	-0.905105	-0.910791	-0.914631
5,7-Dihydroxy-6,8-dimethoxyflavone	7	1.79893	1.18002	1.08208	-0.948913	-0.959361	-0.925199	-0.485294	-0.291458	-0.45081
Dihydromorelloflavone	6	1.52924	0.960855	1.05692	-0.000680663	0.0735302	0.0696554	-1.00888	-1.3351	-1.34555
Procyanidin B2	3	-0.224467	-0.266602	-0.295139	1.45936	1.38088	1.15234	-1.06771	-1.06619	-1.07247
8-Hydroxyluteolin 8-glucoside 3'-sulfate	5	1.08204	0.671403	1.13393	-1.27055	0.486286	0.108446	-2.04877	0.0170745	-0.179855
Theaflavin	4	-1.74933	0.387065	-0.678833	-0.662107	-0.200281	-0.654509	1.48465	1.22208	0.851272
5,7-dihydroxy-2-phenyl-6-[3,4,5-trihydroxy-6-(hydroxymethyl)oxan-2-yl]-8-(3,4,5-trihydroxyoxan-2-yl)-4H-chromen-4-one	8	1.54568	1.38339	1.29451	-0.609542	-0.630733	-0.603655	-0.791587	-0.794862	-0.793201
Terniflorin	8	1.19724	1.49212	1.32903	-0.486953	-0.171022	-0.243743	-0.956824	-1.07167	-1.08817
Dimethylstrobochrysin	7	1.73142	1.4791	0.726287	-1.00046	-1.03967	-0.924597	-0.438096	-0.178218	-0.355757
4',5'-Dihydroxy-3,7,3'-trimethoxyflavone	4	-0.738999	-1.32012	1.04471	-0.388067	-0.0273305	-1.39501	1.32135	1.32015	0.183316
6-Methoxyflavonol	2	-1.61886	-1.23893	-1.26004	0.534172	0.867154	0.79984	0.456831	1.12063	0.33921
Didymin	2	-1.44677	-1.34153	-1.2979	1.08827	0.280918	0.302953	0.541416	0.833751	1.0389
Procyanidin B1	3	-0.397835	-0.602116	-0.51722	1.43053	1.26181	1.4869	-0.887816	-0.886139	-0.888116
8-Hydroxyluteolin 8-sulfate	5	1.63963	0.859641	-0.272932	-0.314896	-0.43176	-0.947072	1.32179	-0.275626	-1.57877
(S)-4',5,7-Trihydroxy-6-prenylflavanone	4	-0.31688	0.379192	-0.239335	-0.452966	-2.07825	-0.199815	0.0953066	1.69741	1.11534
Natsudaidain 3-glucoside	1	-1.02696	-1.01544	-0.983123	-0.310625	-0.208269	-0.379968	0.714035	1.61954	1.59082
Delphinidin 3-(6''-malonyl-glucoside)	3	0.057048	0.209825	-0.117444	1.20674	0.726899	1.57736	-1.21961	-1.21873	-1.22209
Comosin	2	-0.366535	-0.253919	-0.752081	1.21696	1.82224	0.160728	0.160876	-0.155785	-1.83249
Kaempferol 3-[4''-(p-coumaroylglucosyl)rhamnoside]	2	-1.42145	-1.31525	-1.37302	1.00665	0.398	1.01652	0.468611	0.922738	0.297197
Stevenin	5	0.833648	0.976919	1.51001	-0.135941	0.327992	0.234553	-1.36258	-1.50026	-0.884342
5,7,3',4'-Tetrahydroxy-6,8-dimethoxyflavone	8	0.623046	1.11562	2.03662	-0.304018	-0.256644	-0.206672	-1.02901	-1.01632	-0.962619
Hypoletin 8-gentiobioside	6	1.99963	0.793611	-0.535151	1.00288	-0.733105	0.148642	-0.766072	-0.722614	-1.18782
Diosmin	1	-0.949785	-0.941272	-0.92997	-0.527351	-0.393801	-0.357764	1.03901	1.4263	1.63464
Torosaflavone B	5	1.82163	0.517236	0.675699	0.0859897	-0.820595	-0.912759	-1.82337	0.141713	0.314455
Glycylleucine	2	-1.70409	-1.80521	0.537739	0.972101	0.52898	1.014	-0.117268	0.528512	0.0452387
ALANYL-dl-LEUCINE	5	0.650427	1.08999	1.49941	0.282471	-0.0682035	0.382416	-1.28574	-1.23289	-1.31788
Kaempferol glucuronide	1	-0.949305	-0.933006	-0.941275	-0.412723	-0.496851	-0.419431	1.37859	1.36305	1.41095
C10-LAS (SAMPLE)	5	2.09111	0.0264435	0.876284	0.205897	-0.745125	-0.520632	0.433284	-1.17124	-1.19603
N-Phenylacetylaspartic acid	5	0.854095	1.27912	1.11205	0.277882	0.0518914	0.358206	-1.38582	-1.16345	-1.38398
13S-hydroxyoctadecadienoic acid	2	-1.4356	-1.3183	-1.15867	0.424274	-0.00287833	0.220203	1.053	1.28446	0.933516
Doxycycline	5	2.02539	0.96222	0.288873	0.234562	-0.135427	-0.0339217	-0.893368	-1.12748	-1.32085
3-[3,4-dihydroxy-6-(hydroxymethyl)-5-[3,4,5-trihydroxy-6-(hydroxymethyl)oxan-2-yl]oxyoxan-2-yl]oxy-2-(3,4-dihydroxyphenyl)-5,7-dihydroxychromen-4-one	2	-1.01755	-1.21149	-1.13453	1.30879	1.40573	1.18035	-0.268076	-0.233997	-0.0292228
(2S,8R)-8-hydroxy-2-[(1S)-1-hydroxyheptyl]-2,3,4,6,7,8-hexahydrochromen-5-one	2	-0.709752	-0.601551	-0.629286	1.32735	1.46406	1.43134	-0.736027	-0.619207	-0.926921
N6,N6-Dimethyladenosine	5	1.05175	0.952899	0.974162	0.477757	0.0594453	0.529901	-1.44186	-1.46745	-1.1366
Dibutyl phthalate	2	-1.29442	-1.25729	-1.1502	0.0597517	-0.111978	0.216056	0.932142	1.51928	1.08667
NCGC00263645-02	5	-1.17785	0.778472	0.785369	0.825018	0.911056	1.1437	-1.02262	-1.05265	-1.1905
NCGC00381166-01	7	1.2764	1.26813	1.32391	-1.12226	-1.12617	-1.19205	-0.143519	-0.151217	-0.133227
Isoquercitrin	3	0.305653	0.298837	0.244903	1.0175	1.12476	1.03098	-1.336	-1.33809	-1.34854
Moupinamide	7	1.01121	0.760538	1.66036	-1.24922	-1.18943	-0.972393	-0.664659	0.512239	0.131352
baicalin	4	0.819812	1.08502	1.00268	-1.45813	-1.16921	-1.4738	0.452161	0.352223	0.389233
L-prolyl-L-proline	5	-1.01818	-0.564307	-0.147124	1.64244	0.542412	1.60492	-1.33913	-0.395253	-0.325775
Metenamine	5	0.343535	-0.633784	2.15259	-0.663015	1.116	-0.794967	-0.506316	0.10907	-1.12311
2-Phenylethanol	2	-0.690199	-0.671643	-0.359359	1.53687	1.36952	1.27957	-0.909711	-0.903726	-0.651326
1-naphthylamine	7	1.86478	1.59338	0.289224	-0.593738	-0.78666	-1.01421	-0.212574	-0.250055	-0.890152
NCGC00381407-01	2	-1.37587	-1.45677	-1.16477	1.13497	1.00243	1.03811	0.145305	0.277497	0.399103
12-Oxo-2,3-dinor-10,15-phytodienoic acid	5	-0.469337	-0.851463	-1.08221	1.38105	0.633462	0.790349	1.07293	0.187725	-1.66251
kaempferol-3-O-hexoxyl-hexoside	5	1.13002	1.11312	1.28366	0.0524149	0.0245884	0.116493	-1.60482	-1.00188	-1.1136
Niacinamide	2	-1.3455	-1.38852	-1.31512	0.195687	0.278184	1.06515	0.846326	1.13314	0.53065
Quercetin-3,4'-O-di-beta-glucopyranoside	6	0.89833	0.978856	1.04116	0.113132	0.655718	0.393644	-1.34095	-1.34277	-1.39712
Kynurenine	5	0.259267	0.104186	1.13149	0.702397	0.309808	1.39648	-1.38648	-1.33539	-1.18176
5-hydroxy-2-(4-hydroxy-3-methoxyphenyl)-6-methoxy-7-[(2S,3R,4S,5S,6R)-3,4,5-trihydroxy-6-(hydroxymethyl)oxan-2-yl]oxychromen-4-one	8	1.42687	1.54703	1.24536	-0.607055	-0.61072	-0.610415	-0.796755	-0.797195	-0.797116
Isoferulic acid	5	0.966158	1.09404	1.69463	-1.14958	-1.19979	-1.09344	-0.0334009	-0.114296	-0.164328
3-[(2S,3R,4S,5R,6S)-3,4-dihydroxy-6-methyl-5-[(2S,3R,4S,5S,6R)-3,4,5-trihydroxy-6-(hydroxymethyl)oxan-2-yl]oxyoxan-2-yl]oxy-2-(3,4-dihydroxyphenyl)-5-hydroxy-7-[3,4,5-trihydroxy-6-(hydroxymethyl)oxan-2-yl]oxychromen-4-one	6	0.739321	0.822138	0.736096	0.607293	0.757548	0.569104	-1.40301	-1.39877	-1.42972
Pyrrolidine	5	1.38202	1.23104	1.58292	-0.528369	-0.850175	-0.473067	-0.701444	-0.849115	-0.793812
Threonic acid	2	-0.762303	-1.24249	-1.31234	1.75648	1.01912	0.881119	-0.457233	0.194264	-0.0766024
2-Pyrocatechuic acid	4	0.0820929	-0.154806	-0.79366	-0.773874	-0.846735	-0.820689	1.51472	2.00289	-0.209943
[4a-Formyl-5-(hydroxymethyl)-1,2-dimethyl-1,2,3,4,4a,7,8,8a-octahydro-1-naphthalenyl]acetic acid	3	0.167622	0.172454	0.147654	1.17968	1.10195	1.12355	-1.28037	-1.30246	-1.31008
N-Acetylneuraminic acid	7	1.36269	1.01383	1.40752	-1.16425	-1.13906	-1.04514	-0.551007	-0.140525	0.255932
7-methyl-1-[(2S,3R,4S,5S,6R)-3,4,5-trihydroxy-6-(hydroxymethyl)oxan-2-yl]oxy-1,4a,5,6,7,7a-hexahydrocyclopenta[c]pyran-4-carboxylic acid	8	1.42189	1.31485	1.47397	-0.56618	-0.576455	-0.537046	-0.844772	-0.852692	-0.83356
Oxazepam glucuronide	6	1.26256	1.2735	1.25968	-0.0959082	-0.123239	-0.0412104	-1.23261	-1.16878	-1.13398
N-Acetyl-D-phenylalanine	2	-1.04516	-1.1226	-1.08708	1.29977	1.27815	1.40002	-0.166954	-0.275959	-0.280191
Phenylethyl primeveroside	5	0.178763	0.476616	0.923803	0.87423	0.396848	1.18886	-1.4283	-1.07727	-1.53355
2-(hydroxymethyl)-6-[4-[(2S,3S)-3-(hydroxymethyl)-5-[(E)-3-hydroxyprop-1-enyl]-7-methoxy-2,3-dihydro-1-benzofuran-2-yl]-2-methoxyphenoxy]oxane-3,4,5-triol	3	-0.637386	-0.64812	-0.525959	1.51453	0.96087	1.68444	-0.81332	-0.729139	-0.805917
Coumarin	5	0.787353	0.674716	1.20837	0.428203	-0.267728	0.493191	0.125226	-1.75443	-1.69491
Precocene I	2	-1.13281	-1.23877	-0.885583	1.55229	0.99297	1.34639	-0.400931	-0.0886931	-0.144864
(4Z,7Z)-5,9,9-Trimethyl-11-oxabicyclo[8.2.1]trideca-1(13),4,7-triene-6,12-dione	3	-0.46958	-0.386001	-0.365467	1.36861	1.4037	1.35322	-0.886463	-0.998417	-1.01961
3-[(2S,3R,4S,5S,6R)-4,5-dihydroxy-6-(hydroxymethyl)-3-[(2S,3R,4S,5S,6R)-3,4,5-trihydroxy-6-(hydroxymethyl)oxan-2-yl]oxyoxan-2-yl]oxy-2-(3,4-dihydroxyphenyl)-5-hydroxy-7-methoxychromen-4-one	8	1.27844	1.52738	1.32438	-0.415392	-0.435229	-0.406509	-0.957771	-0.957895	-0.9574
Gelcohol	2	-1.03196	-0.939344	-0.916286	1.21565	1.18317	1.68624	-0.480381	-0.403968	-0.313126
CAY10509	8	1.94833	1.04733	1.07321	-0.464891	-0.443039	-0.60736	-0.854372	-0.864608	-0.834597
4-Methylbiphenyl	2	-0.561399	-0.66801	-0.476147	1.46193	1.22798	1.50058	-0.930877	-0.919972	-0.63409
Palmitic amide	5	0.856603	0.0364813	0.420394	1.54603	0.778864	0.0760561	-0.784358	-1.76308	-1.167
(2Z)-4,6-dihydroxy-2-[(3,4,5-trihydroxyphenyl)methylidene]-1-benzofuran-3-one	4	0.780836	0.392585	0.2239	-1.37763	-1.40978	-1.33237	0.717197	1.01976	0.985495
3-[(2S,3R,4S,5R,6R)-4-[(2S,3R,4S,5S,6R)-4,5-dihydroxy-6-(hydroxymethyl)-3-[(2S,3R,4S,5R)-3,4,5-trihydroxyoxan-2-yl]oxyoxan-2-yl]oxy-3,5-dihydroxy-6-(hydroxymethyl)oxan-2-yl]oxy-2-(3,4-dihydroxyphenyl)-5,7-dihydroxychromen-4-one	3	-0.450602	-0.530509	-0.467989	1.44625	1.33282	1.39658	-0.908401	-0.908612	-0.909537
KIRENOL	2	-1.40769	-1.10728	-0.870328	-0.0866375	-0.348396	0.252699	0.81283	0.937528	1.81727
Cyanidin-3-O-rhamnoside	2	-1.24159	-1.65542	-1.2648	0.916912	0.582603	1.0159	0.586251	0.545374	0.514769
1-Hydroxy-2-acetamidofluorene	2	-0.944305	-0.881373	-1.00615	1.58295	1.29549	1.24613	-0.495437	-0.496025	-0.301282
L-Malic acid	7	1.40797	1.37013	1.44249	-0.546191	-0.822037	-0.80427	-0.640587	-0.566374	-0.84114
13(S)-HOTrE	5	0.314856	-0.0499202	0.201842	1.60046	-1.9179	1.32951	-0.412469	-0.297056	-0.76932
Luteolin 7-[6''-(2-methylbutyryl)glucoside]	1	-0.757241	-0.758203	-0.757861	-0.6557	-0.652422	-0.653942	1.40826	1.32796	1.49915
(3S,7R)-iso-jasmonic acid	5	0.926339	1.47649	1.51721	-0.526692	0.0195854	-0.520013	-0.823099	-1.41713	-0.652694
Benzaldehyde	5	1.04823	1.1493	1.32315	0.197711	-0.175578	0.210191	-1.34703	-1.26072	-1.14526
Genistein 7-O-beta-d-glucoside-6''-O-malonate	1	-0.284019	-0.331348	-0.356941	-1.02521	-1.04662	-1.01662	1.33033	1.31628	1.41414
Datiscin	2	-1.45947	-1.29688	-1.36952	0.342482	0.834181	1.21568	0.692516	0.51786	0.523144
Cyanidin 3-(6''-acetylglucoside)	1	-0.687355	-0.691331	-0.693551	-0.627031	-0.624378	-0.65171	1.929	1.54569	0.500672
DL-Phenylalanine	5	1.03367	1.04981	1.31983	0.280871	-0.149045	0.294176	-1.358	-1.20407	-1.26724
Kaempferol-3-O-alpha-L-arabinoside	1	-0.774542	-0.77427	-0.774802	-0.640856	-0.635963	-0.620559	1.23618	1.58552	1.39929
Kaempferol 3-alpha-D-glucoside	2	-1.20076	-1.25715	-1.26698	-0.0788133	0.117446	0.0807597	1.27991	1.11995	1.20563
Perillyl acetate	5	1.73678	-1.92618	0.00677568	0.726806	-0.763123	0.836964	-0.594729	0.221036	-0.24433
(2S,3S,4S,5R,6S)-3,4,5-trihydroxy-6-[5-hydroxy-2-(4-hydroxyphenyl)-6-methoxy-4-oxochromen-7-yl]oxyoxane-2-carboxylic acid	8	1.38838	1.44381	1.4091	-0.729487	-0.733352	-0.728092	-0.706586	-0.666074	-0.677695
delta-Decalactone	4	-1.01939	-1.06528	-1.14631	-0.239785	-0.233892	-0.252353	1.16791	1.19135	1.59775
Tyrosine methylester	5	1.54853	0.737934	1.73507	-0.408685	-0.797204	-0.293241	-0.92096	-0.91912	-0.682319
2,4,5-Trimethoxybenzaldehyde	4	-0.268539	-0.119685	0.896636	-1.23368	-1.30883	-1.15727	0.861567	0.966143	1.36367
Rhododendrin	8	1.27387	0.829407	1.9661	-0.687115	-0.769779	-0.57415	-0.75616	-0.774642	-0.507536
L-Phenylalanine	5	1.01511	1.0263	1.17271	0.176535	0.0212596	0.539588	-1.36247	-1.22255	-1.36648
2-(3-Phenylpropyl)tetrahydrofuran	2	-1.84046	-0.969902	-0.725233	1.35046	0.885534	1.13856	-0.296234	0.0713214	0.385949
3-[3-[(2R,3R,4R)-3,4-dihydroxy-4-(hydroxymethyl)oxolan-2-yl]oxy-4,5-dihydroxy-6-(hydroxymethyl)oxan-2-yl]oxy-2-(3,4-dihydroxyphenyl)-5,7-dihydroxychromen-4-one	3	-0.444232	-0.46169	-0.466587	1.48154	1.26066	1.4151	-0.922437	-0.929866	-0.932486
Peltatoside	3	-0.444902	-0.462367	-0.467266	1.48172	1.26074	1.41525	-0.923317	-0.932828	-0.927027
Tyrosyl-Leucine	5	1.16125	1.00544	1.3114	-0.301307	-0.0646203	0.500408	-1.42453	-1.37007	-0.817971
Pyrrolidonecarboxylic acid	5	1.2534	1.33463	1.51667	-0.809381	-1.2224	-0.629786	-0.672291	-0.547304	-0.223532
Norambreinolide	4	-0.439108	-0.516393	-0.559776	-0.926627	-0.818109	-0.893769	1.61724	1.45256	1.08398
Ethylbenzene	7	1.92752	0.889046	1.21036	-0.501815	-0.506409	-0.555292	-0.720172	-0.576135	-1.1671
(2S,3S,4S,5R,6S)-6-[2-(3,4-dihydroxyphenyl)-5-hydroxy-4-oxochromen-7-yl]oxy-3,4,5-trihydroxyoxane-2-carboxylic acid	6	1.21703	1.304	1.31397	-0.138111	-0.123069	-0.0906983	-1.1973	-1.1842	-1.10162
3-[4,5-dihydroxy-6-(hydroxymethyl)-3-[(2S,3R,4R,5R,6S)-3,4,5-trihydroxy-6-methyloxan-2-yl]oxyoxan-2-yl]oxy-5-hydroxy-2-(4-hydroxyphenyl)-7-[3,4,5-trihydroxy-6-(hydroxymethyl)oxan-2-yl]oxychromen-4-one	6	1.26655	1.19369	1.22502	-0.00441473	-0.0369883	0.0175469	-1.22019	-1.22037	-1.22083
(2E)-3-(4-hydroxy-3-methoxyphenyl)prop-2-enal	4	0.35085	-0.108021	1.5103	-1.34809	-1.74235	-0.474117	0.523662	0.195053	1.09272
2R-aminoheptanoic acid	5	0.838706	1.26948	1.90395	-0.891488	-1.03975	-0.739361	-0.604669	-0.354384	-0.38248
Parthenin	5	1.8819	1.13977	0.695919	-0.0484947	-0.265846	-0.251537	-0.937212	-0.784453	-1.43005
Octopine	2	-0.54075	-1.22434	-0.828911	1.28624	1.36037	1.47207	-0.344098	-0.721023	-0.459557
1-NBD-decanoyl-2-decanoyl-sn-Glycerol	6	1.66493	1.27897	1.17009	-0.648561	-0.395286	-0.303295	-0.883023	-0.95011	-0.933715
Azelaic acid	2	-1.50613	-1.31365	-1.33905	0.583697	0.47391	0.359267	0.995654	0.907379	0.838928
NCGC00381184-01	5	-0.366573	-0.057772	0.0834277	1.27532	1.27786	1.24887	-1.04491	-1.09551	-1.32072
Dicaffeoylputrescine	3	-0.472957	-0.453457	-0.430735	1.22408	1.2196	1.68357	-0.975253	-0.858161	-0.936689
NIPECOTIC ACID	5	1.04247	1.00531	1.96109	-0.569023	-1.00585	-0.974344	-0.652801	-0.50395	-0.302909
Prednisolone	5	0.125027	-0.0347648	-0.138289	1.39175	1.24135	1.0392	-1.32179	-1.21566	-1.08684
Indolelactic acid	6	0.56175	1.18462	1.91425	-0.12558	-0.166467	-0.108522	-1.1964	-1.05191	-1.01174
GUANOSINE	2	-1.3384	-1.45267	-1.23948	0.86581	0.780046	0.0310108	0.326513	0.869023	1.15814
L-Tryptophan	5	0.895572	1.37777	1.77735	-0.855019	-0.98361	-0.788166	-0.768247	-0.416798	-0.238852
Peonidin-3-O-beta-galactopyranoside	8	1.39076	1.37144	1.46555	-0.650663	-0.582132	-0.607037	-0.854907	-0.75142	-0.781588
6-Hydroxyapigenin 7-[6''-(3-hydroxy-3-methylglutaryl)glucoside]	1	-1.22669	-1.23934	-1.2228	0.124348	-0.0478146	-0.032812	1.12761	1.20945	1.30804
9-HpODE	2	-1.1662	-1.47546	-1.55533	0.668774	0.694464	0.467684	0.88061	0.834622	0.650841
4-Hydroxynonenal	3	-0.563314	-0.563932	-0.451695	1.25854	1.30485	1.61734	-0.888968	-0.880271	-0.832549
2-Linoleoyl Glycerol	5	0.487838	0.380569	2.06838	-0.233906	0.5569	0.166826	-1.07153	-1.28921	-1.06587
Indanone	5	0.920897	0.638727	0.354785	0.758485	0.704128	0.806843	-1.59579	-1.30801	-1.28006
2-Butenoic acid, 2-methyl-, (3aR,4R,5R,9aS,9bR)-2,3,3a,4,5,7,9a,9b-octahydro-4-hydroxy-6,9-dimethyl-3-methylene-2,7-dioxoazuleno[4,5-b]furan-5-yl ester, (2Z)-	4	-0.592221	-0.944529	-0.417884	-1.0207	-0.834309	0.642446	-0.12413	1.65023	1.6411
(3R,3aR)-3-(3-Furyl)-3a,7-dimethyl-3a,4,5,6-tetrahydro-2-benzofuran-1(3H)-one	2	-0.928604	-1.16652	-1.0826	1.45424	1.13817	1.38765	-0.33045	-0.0801348	-0.391755
2-(3,4-dihydroxyphenyl)-5-hydroxy-7-[(2S,3R,4S,5S,6R)-3,4,5-trihydroxy-6-(hydroxymethyl)oxan-2-yl]oxy-3-[(2S,3R,4R,5R,6S)-3,4,5-trihydroxy-6-methyloxan-2-yl]oxychromen-4-one	3	0.259577	0.0948977	0.0288678	1.17604	1.15764	1.12782	-1.28127	-1.2813	-1.28227
Menthadienyl acetate	6	1.5594	1.32753	1.21586	-0.381444	-0.377167	-0.411824	-0.94589	-0.957529	-1.02893
Vanillin	4	-0.609834	-0.251966	-0.105608	-1.12399	-1.12124	-0.771902	1.16172	1.18412	1.6387
Quercetin 3-(6''-malonyl-glucoside)	7	1.67098	1.18887	1.29693	-0.751404	-0.7832	-0.707332	-0.304497	-0.655659	-0.954693
Choline	5	0.923989	0.733236	0.983087	0.372814	0.347065	0.721216	-1.76399	-0.97749	-1.33993
Spermidine	5	1.68439	-1.16948	-0.295603	0.426434	-0.934975	0.53318	1.34008	-1.19019	-0.393831
2,3-dinor Fluprostenol	2	-0.812196	-1.28537	-1.27748	1.54176	1.18057	1.05342	0.151355	-0.290922	-0.261138
2,4,6-trihydroxy-2-[(4-hydroxyphenyl)methyl]-2,3-dihydro-1-benzofuran-3-one	1	-0.808682	-0.78656	-0.790708	-0.613295	-0.606015	-0.623078	1.32806	1.428	1.47227
{(1R,2R)-2-[(2Z)-5-Hydroxy-2-penten-1-yl]-3-oxocyclopentyl}acetic acid	4	0.335583	-0.247641	0.293316	-1.11883	-1.39185	-1.28337	1.24921	1.0437	1.11988
Piperettine	2	0.657944	-0.811708	-1.07335	2.11141	0.732994	-0.951539	0.0983566	0.144169	-0.908268
3-methylquercetin	3	-0.338532	-0.223518	-0.21161	1.57372	0.869663	1.49128	-1.09542	-1.01543	-1.05015
Phytosphingosine	5	2.19515	0.517913	-0.750498	0.236911	0.52725	-1.11965	0.15768	-0.582334	-1.18243
2-methyl-3-Pyrimidin-2-yl-Propionic Acid	5	1.07922	0.905488	1.3468	0.265613	-0.22183	0.442914	-1.36206	-1.14425	-1.31189
Coumaric acid O-glucoside	2	0.606155	-0.510297	-1.12835	2.02424	1.13226	-0.543325	-0.207273	-0.218644	-1.15476
Gal(1-3)[Fuc(1-2)]Gal(1-4)GlcNAc-Sp	5	-0.0181967	0.101915	-0.0852773	1.18943	1.29888	1.1749	-1.16462	-1.36224	-1.13479
Formylanthranilic acid	6	1.22703	1.26383	1.62743	-0.424799	-0.387691	-0.460256	-0.89743	-1.0131	-0.935013
2-Phenylacetamide	2	-1.49248	-1.39393	-1.31737	0.732711	0.682191	0.762923	0.541506	0.502718	0.98172
11Z-hexadecenoic acid	1	-0.782587	-0.847548	-0.772959	-0.654658	-0.569179	-0.571545	1.14383	1.43044	1.62421
Beta-D-Glucose	5	1.29906	1.62289	1.14604	-0.245178	-1.16152	-1.02312	-0.645019	-0.499082	-0.494067
Delphinidin-3-O-(2''-O-beta-xylopyranosyl-beta-glucopyranoside)	3	-0.607025	-0.568829	-0.524113	1.49315	1.39073	1.32865	-0.837038	-0.838175	-0.837349
Carboxyibuprofen	5	-1.75504	0.0129075	1.90615	0.632167	0.0816351	-1.08344	0.634	0.111678	-0.540056
(2E,6E)-1-Hydroxy-2,6,10-farnesatrien-9-one	2	-1.1703	-1.72318	-0.518492	0.955743	-0.0202051	0.586119	-0.506005	1.25981	1.13651
6-Methoxymellein	5	0.915553	-0.586455	1.21509	1.59411	0.307563	-0.126637	-1.06095	-1.2129	-1.04537
2-Benzyl-4,5-dimethyl-1,3-dioxolane	5	-0.470554	0.258314	-0.525411	1.31532	1.61971	0.819698	-1.19435	-1.31305	-0.509684
ESTRA-4,9-DIENE-3,17-DIONE	4	0.19214	0.533589	0.530552	-1.48836	-1.24436	-1.28394	0.609846	0.687672	1.46285
Methyl cinnamate	7	1.26077	1.2289	1.5967	-0.986806	-0.982051	-0.989075	-0.434905	-0.395246	-0.298286
Tremetone	5	0.952628	0.983529	1.30528	-0.981331	-1.32591	-1.52461	-0.21909	0.41627	0.39324
Protein serine	5	1.97495	-0.418794	0.942047	0.220715	-1.16783	0.319805	-1.55839	-0.305402	-0.00710136
N-Ethylglycine	5	0.94127	0.267507	0.916574	0.559612	0.52044	0.839577	-1.81509	-1.3725	-0.857385
4-[5-[[4-[5-[acetyl(hydroxy)amino]pentylamino]-4-oxobutanoyl]-hydroxyamino]pentylamino]-4-oxobutanoic acid	6	1.33715	0.975845	1.50915	-0.27099	-0.239504	0.080621	-1.19187	-1.14189	-1.05852
Neocarthamin	6	0.964243	0.962159	1.04678	0.391667	0.28398	0.453319	-1.36764	-1.36617	-1.36833
8-(2,3-dihydroxy-3-methylbutyl)-5,7-dimethoxy-2-phenyl-2,3-dihydrochromen-4-one	8	1.74347	1.7775	0.051553	0.0318205	-0.367185	-0.649877	-0.841859	-0.809343	-0.936072
D-Glutamic acid	4	0.319227	-0.155449	0.584335	-1.19182	-1.49551	-1.13169	0.504566	1.1296	1.43674
N-3-oxo-tetradec-7(Z)-enoyl-L-Homoserine lactone	3	-0.715455	-0.864123	-0.958478	1.69701	1.5801	0.645931	-0.112686	-0.314533	-0.957766
Tetrahydrofurfuryl propionate	5	-0.98854	-0.763193	0.0601935	1.17078	1.4129	1.47773	-0.694418	-0.847693	-0.827763
D-Lysine	5	0.707835	1.53661	1.44469	0.0484166	-0.434345	-0.127172	-1.62464	-0.793183	-0.758214
Glutamine	5	0.642732	1.53764	1.46058	0.0866458	-0.426573	-0.118074	-1.64303	-0.78807	-0.75184
Trigonelline	5	0.694682	1.04567	1.43668	0.247688	0.010114	0.36454	-1.72279	-1.18237	-0.894203
Prunin	1	-0.451511	-0.505955	-0.506407	-0.772211	-0.762073	-0.614606	0.0123522	2.15182	1.44859
1-O-b-D-glucopyranosyl sinapate	4	-0.2302	-0.344824	-0.00207673	-1.13375	-1.09216	-1.09704	1.51581	1.24871	1.13554
(1R,2R,4aS,8aS)-2-[(2R)-2-Hydroxybutyl]-1,3-dimethyl-1,2,4a,5,6,7,8,8a-octahydro-1-naphthalenecarboxylic acid	5	0.723933	1.69959	1.11057	-0.898807	-1.46792	-0.409149	-0.177152	-1.00597	0.42491
1-Naphthylmethanol	6	1.52875	1.29819	1.15146	-0.0831151	-0.14973	-0.653705	-1.10174	-1.01766	-0.972447
Sinapyl aldehyde	6	1.67395	1.33943	1.10418	-0.376644	-0.437234	-0.532483	-0.850276	-0.965176	-0.955757
DEOXYRIBOSE	7	1.30205	1.39923	1.52449	-0.732196	-0.675191	-0.668874	-0.884958	-0.65026	-0.614297
Valine	5	1.50221	1.06956	1.55652	-0.529084	-0.911325	-0.235917	-0.877139	-0.811529	-0.763292
L-beta-Homophenylalanine	4	0.539497	0.208233	1.43891	-1.26386	-1.48522	-1.17657	0.30821	0.335268	1.09553
5'-Methylthioadenosine	5	-1.36575	0.67625	1.01523	1.00651	0.786237	0.894171	-1.27429	-0.667725	-1.07063
Levan	4	0.0965471	0.489625	1.49506	-1.313	-1.31571	-1.33443	0.513353	0.884237	0.484319
Aesculetin	5	0.574687	1.06419	1.28501	-0.145194	0.583833	0.464077	-0.788335	-1.70842	-1.32985
Sophoricoside	4	-0.311928	-0.212675	-0.0906792	-1.16645	-1.02634	-1.11997	1.27164	1.19477	1.46164
9(S)-HpOTrE	6	1.73509	1.16307	1.0678	-0.229431	-0.274037	-0.359911	-0.945432	-0.981664	-1.17548
7-epi Jasmonic Acid	1	-0.714272	-0.716703	-0.407168	-0.57879	-0.601035	-0.089218	0.254751	0.206981	2.64545
D-Proline	5	1.06338	1.25938	1.71333	-0.389179	-0.471204	-0.377391	-1.31711	-0.739233	-0.741979
2-(6-hydroxy-6-methyloctyl)-2H-furan-5-one	5	0.772634	1.29506	1.38554	0.217761	-0.253934	0.211779	-0.829777	-1.54697	-1.25209
3,7-Dimethyl-1,6-octadien-3-ol	5	1.45929	0.276693	1.27743	-0.538955	-0.395199	0.935697	-1.14773	-1.55786	-0.309363
Anethole	6	1.36339	1.34397	1.20401	-0.269563	-0.238474	-0.0486665	-1.15324	-1.08932	-1.11211
(2R)-6,8-Diglucopyranosyl-4',5,7-trihydroxyflavanone	6	0.880633	0.906562	0.688647	0.575686	0.642888	0.518139	-1.40222	-1.40561	-1.40473
Naringenin 4'-O-glucuronide	2	-1.31625	-1.29962	-1.32885	1.26691	1.1304	0.880574	0.166939	0.277502	0.22241
4-Acetyl-3-hydroxy-5-methylphenyl beta-D-glucopyranoside	8	1.40664	1.25845	1.50564	-0.461436	-0.498326	-0.488698	-0.92267	-0.903556	-0.896047
Myristicin	5	0.709418	0.403357	0.694568	0.889448	0.591554	0.908899	-1.45745	-1.42929	-1.31049
Malabaricano	7	1.10876	1.05399	1.92733	-0.877569	-0.906837	-0.607994	-0.616759	-0.444546	-0.636383
Kaempferol 3-alpha-D-galactoside	4	-0.715537	-0.724782	-0.763358	-0.684575	-0.703418	-0.637196	1.57233	1.39796	1.25858
3-Methyl-alpha-ionyl acetate	2	-1.29971	-1.30562	-1.29879	0.0911065	0.364062	0.211249	1.37311	1.16683	0.697768
N-Acetyltryptophan	5	0.17439	0.339836	0.226836	0.674056	1.6124	0.846177	-1.43411	-1.21764	-1.22195
Pantothenic acid	5	-0.124706	0.642168	0.970181	0.790567	0.768833	0.985385	-1.26611	-1.29822	-1.46811
p-Isopropylphenol	2	-1.07263	-1.22719	-1.19963	1.28167	1.36609	1.15715	-0.032183	-0.231771	-0.0415137
13-L-Hydroperoxylinoleic acid	2	-1.39739	-1.30727	-1.46651	0.822239	0.479775	0.50759	1.05552	0.821532	0.484517
DL-b-Hydroxycaprylic acid	5	0.31572	0.513955	0.589547	0.59393	0.852465	1.05981	-0.512808	-1.70269	-1.70993
(3S,7S)-Jasmonic acid	2	-0.76939	-0.748921	-0.83388	1.0522	1.31	1.78405	-0.73059	-0.684231	-0.379235
Citramalic acid	7	0.821651	0.9279	0.866098	-1.40204	-1.36449	-1.42083	0.522556	0.376236	0.672924
Biorobin	2	-1.2472	-1.1202	-1.68728	1.01185	1.11847	0.308661	0.743924	0.575881	0.295894
6-(3-hydroxybutan-2-yl)-5-(hydroxymethyl)-4-methoxypyran-2-one	2	-1.24455	-1.19127	-0.927457	1.17698	1.28411	1.42606	-0.252103	-0.177411	-0.0943604
8-iso Misoprostol	6	1.63834	1.28325	1.28645	-0.582526	-0.631518	-0.595879	-0.769318	-0.7785	-0.850303
Di-4-coumaroylputrescine	4	0.0441934	-0.0466117	0.363301	-1.25225	-1.39114	-1.1559	0.982681	1.37521	1.08052
4-(4-Methyl-3-pentenyl)-3-cyclohexene-1-carboxaldehyde	4	-0.416439	-0.121274	0.884156	-0.690061	-1.9243	-0.527496	0.321002	0.785345	1.68907
11-PGE2	6	0.901242	1.16749	1.2991	-0.236287	0.142529	0.514139	-1.35469	-1.23058	-1.20294
Arginine	6	1.49443	1.19718	1.41191	-0.428148	-0.318037	-0.42173	-1.02538	-0.984332	-0.925906
Luteolin-3',7-di-O-glucoside	1	-0.993021	-0.986366	-0.99577	-0.349421	-0.439433	-0.341012	1.35434	1.35828	1.39241
Genipin	7	1.31313	1.28208	1.43153	-1.07099	-1.08045	-1.0068	-0.335484	-0.263434	-0.269575
(3Z)-3-Butylidene-6,7-dihydroxy-4,5,6,7-tetrahydro-2-benzofuran-1(3H)-one	4	0.00514227	0.161885	0.143563	-1.26357	-1.31418	-1.23415	1.22932	1.2203	1.05168
DL-Glutamate	6	1.45994	1.19983	0.878073	0.156674	0.114378	-0.100284	-1.34458	-1.2457	-1.11832
(6S)-4-Methoxy-6-(2-phenylethyl)-5,6-dihydro-2H-pyran-2-one	2	-0.800583	-0.935938	-0.790319	1.49727	1.22625	1.46557	-0.703939	-0.551095	-0.407221
9,11-methane-epoxy PGF1	5	0.981348	1.14283	1.2778	0.127255	-0.012742	0.330512	-1.32136	-1.12664	-1.39901
ent-Prostaglandin E2	6	0.903004	1.1679	1.29923	-0.233496	0.143436	0.508857	-1.3555	-1.23046	-1.20298
(<a1><c0>)-Jasmonic acid	7	1.40798	1.3462	1.33895	-0.985427	-0.993018	-1.01921	-0.424547	-0.260305	-0.410619
Psicose	5	0.747294	1.31798	1.22327	0.0343604	0.00356819	0.503688	-1.41477	-1.33909	-1.07632
5(6)-EET methyl ester	6	0.903794	1.17016	1.30477	-0.232023	0.129824	0.506013	-1.36134	-1.22483	-1.19635
1-deoxy-1-(N6-lysino)-D-fructose	5	0.752227	1.11024	1.16879	0.255738	0.458404	0.299069	-1.40435	-1.23907	-1.40106
Farnesoic acid	2	-1.22684	-1.34154	-1.19468	0.390718	-0.016016	0.102088	0.515427	1.38126	1.38959
Spermine	2	-0.745299	-1.27166	-1.30902	0.0377934	-0.104943	-0.024863	2.02302	0.564726	0.830242
Gly-Tyr-Ala	7	1.25465	1.21143	1.36481	-1.14308	-1.14783	-1.05444	-0.510249	-0.210057	0.234756
L-beta-Homoisoleucine	5	-0.35088	0.245905	1.6363	0.77672	0.350342	0.988739	-1.20089	-1.24664	-1.1996
N-Glycosyl-L-asparagine	3	0.479885	-0.204985	-0.378601	2.49155	0.256347	-0.0152011	-0.827688	-0.860933	-0.940375
L-Asparagine	5	1.05855	1.07812	1.94081	-0.571831	-0.883841	-0.474283	-0.945101	-0.62509	-0.577335
Herbacetin	3	-0.181077	-0.365278	-0.266585	1.35934	1.07039	1.55456	-1.05483	-1.05548	-1.06105
3-Glu-7-Rha Quercetin	7	1.28619	1.44936	1.46583	-0.757123	-0.941521	-0.84965	-0.50636	-0.594655	-0.552074
(4E,8E,d18:2) sphingosine	5	2.31805	0.612028	-0.000773303	-0.202162	0.0478561	-1.33633	0.111371	-0.451431	-1.09861
1,5-Octadien-3-one	6	1.32303	1.3863	1.2921	-0.23141	-0.296449	-0.257306	-1.06382	-1.11103	-1.04141
4-[3]-ladderane-butanoic acid	2	-1.24951	-0.945278	-1.23526	-0.0572511	-0.0112141	-0.304912	1.47199	1.30423	1.02722
Gamma-terpinene	3	-0.211909	-0.143538	-0.119385	1.63302	-1.28729	1.88588	-0.593407	-0.655729	-0.507651
(8aR,12S,12aR)-12-Hydroxy-4-methyl-4,5,6,7,8,8a,12,12a-octahydro-2H-3-benzoxecine-2,9(1H)-dione	5	1.08598	1.33147	1.48775	-0.709821	-1.61431	-0.519453	-0.486255	-0.450183	-0.125167
(4S,4aR)-4-(Hydroxymethyl)-3,4a,8,8-tetramethyl-4a,5,6,7,8,8a-hexahydro-1(4H)-naphthalenone	7	0.835556	0.877286	1.83233	-1.08453	-1.25841	-1.16638	-0.191414	0.0239138	0.131657
L-Isoleucine	5	1.06965	1.21759	1.75893	-0.995712	-1.06027	-0.328314	-0.844624	-0.342542	-0.474712
S-Adenosylhomocysteine	5	-0.195673	0.58187	1.80329	-0.717834	-1.8274	-0.573847	-0.44974	0.819569	0.559772
2-Methylbutyroylcarnitine	4	0.453357	0.336839	0.387998	-1.3212	-1.37895	-1.40944	0.839187	1.0908	1.00141
2,3-dinor-PGE1	2	-0.673504	-1.32799	-1.34134	1.65796	0.563631	1.28668	-0.171691	-0.337548	0.343794
Gal1-4Gal1-4Glc-Sp	1	-0.23212	-0.240451	-0.79113	-0.397213	-0.441275	-0.686938	2.07683	1.5543	-0.842
2-Isopropylmalic acid	5	1.23664	1.5087	1.07373	-1.17837	-0.918175	-1.27785	0.118079	-0.232	-0.330761
(9E)-11a-Hydroxy-3,6,10-trimethyl-7,8,11,11a-tetrahydrocyclodeca[b]furan-2,5(4H,6H)-dione	5	0.467486	-0.364389	1.06588	-0.200547	1.91776	0.373079	-0.967348	-1.3618	-0.930118
2-Methoxy-4-{(2S,3R)-7-methoxy-3-methyl-5-[(1E)-1-propen-1-yl]-2,3-dihydro-1-benzofuran-2-yl}phenol	5	1.39204	1.2867	1.05229	-1.21142	-1.40739	-0.88394	-0.258071	0.051161	-0.0213595
L-Histidine	5	0.839169	1.27203	1.84894	-0.652336	-0.73442	-0.540424	-1.27941	-0.578499	-0.175057
4-Hydroxy-6,9-dimethyl-3-methylene-3a,5,6,6a,7,9b-hexahydroazuleno[4,5-b]furan-2,8(3H,4H)-dione	6	1.44184	1.09974	1.52751	-0.409134	-0.582894	-0.172654	-1.08509	-0.976899	-0.842424
Dopamine	5	0.0904036	0.407475	0.30875	1.01636	1.18589	0.979975	-1.43316	-1.35224	-1.20345
2-Cyclohexen-1-one, 4,6-dihydroxy-3-[(1E)-3-hydroxy-3-methyl-1-buten-1-yl]-6-methyl-, (4R,6S)-	4	-0.15827	-0.202538	0.306141	-1.30299	-0.986124	-1.31042	1.2509	1.19335	1.20994
O-1918	2	-0.828085	-1.10136	-1.67545	1.09869	1.06647	-0.634708	0.611118	0.95825	0.505076
7-Octynoic acid	5	0.477738	0.529981	0.937814	0.788439	0.552544	0.898516	-1.45094	-1.49794	-1.23616
Undulatoside A	5	1.12916	1.79628	1.0609	-0.656056	-0.222295	-0.31879	-0.706461	-1.28982	-0.79291
Myricetin-3-Galactoside	8	1.10183	1.7206	1.35279	-0.56913	-0.612041	-0.543904	-0.814578	-0.820181	-0.815396
(all-E)-3,5,7-Tridecatriene-9,11-diyn-1-ol	4	0.317855	0.964502	0.728071	-1.6165	-0.804053	-1.651	0.687332	0.823204	0.550589
7-hydroxy-2-(4-hydroxyphenyl)-5-[(2S,3R,4S,5S,6R)-3,4,5-trihydroxy-6-(hydroxymethyl)oxan-2-yl]oxy-2,3-dihydrochromen-4-one	6	0.0106969	0.011519	2.6881	-0.320425	-0.161936	-0.0121529	-0.743639	-0.800132	-0.672031
Epiandrosterone	5	2.21948	0.797857	0.674608	-0.218097	-0.767793	-0.264323	-0.949226	-1.10713	-0.385381
Kaemoferol 5-Xyl(1,2)Glc	1	-0.945252	-0.951938	-0.954904	-0.446762	-0.406709	-0.437447	1.31156	1.3748	1.45665
Pinane Thromboxane A2	4	0.659485	-0.638232	-0.628328	-1.09565	-0.811718	-1.15676	1.03352	1.22229	1.4154
pentanamide	2	-0.946063	1.39525	-1.75998	0.880715	0.852927	0.63558	-0.796569	-0.623283	0.361424
Sinapic acid	4	0.0994318	0.234402	0.134672	-1.3217	-1.12239	-1.41579	0.913262	1.2649	1.21322
Glucose 1-phosphate	7	1.17294	1.62688	1.2015	-1.09389	-0.898488	-1.11663	-0.298525	-0.202752	-0.391045
Gluconic acid	4	-0.396083	-0.454658	-0.328338	-0.963359	-1.01728	-0.898407	0.953748	1.42904	1.67534
(1R,2E,6S,10E,11aS,14aR)-1-Hydroxy-6-methyl-6,7,8,9,11a,12,14,14a-octahydro-4H-cyclopenta[f]oxacyclotridecine-4,13(1H)-dione	5	0.551754	1.01974	0.408438	1.69527	-0.320021	-0.124777	-0.757494	-0.578625	-1.89429
Vicenin 2	4	0.586199	0.12011	0.36081	-1.26699	-1.46888	-1.31783	0.83913	1.0398	1.10765
5,7-dihydroxy-3-(4-hydroxyphenyl)-6,8-bis[3,4,5-trihydroxy-6-(hydroxymethyl)oxan-2-yl]chromen-4-one	4	0.472439	0.109835	-0.0371779	-1.29331	-1.34197	-1.13932	0.55034	1.56312	1.11604
Beta-Carboline	4	0.26082	0.699312	0.529198	-1.34971	-1.44822	-1.3516	0.718272	0.882855	1.05908
RIBOFLAVIN	5	0.883048	1.15438	1.80367	-0.156851	-0.456446	-0.0444539	-1.17338	-0.968342	-1.04162
Dihydroactinidiolide	2	-1.14224	-1.17441	-1.08039	1.54179	0.816052	1.43202	-0.124112	-0.176719	-0.0919842
Kanzonol A	2	-0.793934	-0.918966	0.109411	1.27632	0.802519	1.82408	-0.893465	-0.451754	-0.954215
Umbellulone	5	1.87533	-1.55902	-1.17099	0.0719447	0.0560245	0.312818	1.07179	-0.0048709	-0.653033
N-Acetylvaline	2	-1.48783	-1.04299	-0.942559	0.109348	-0.320443	1.34341	1.45362	0.881864	0.00557591
Tetrahydrocortisone	2	-1.09027	-0.968321	-1.56774	0.130111	0.077405	-0.191304	1.19424	1.28518	1.13068
PGK1	5	0.905419	1.59307	1.51957	-0.414531	-0.639172	-0.0971531	-0.918133	-0.95161	-0.997457
Citric acid	5	2.18115	0.517093	-1.13772	-0.0931852	-0.560506	-1.33981	0.207759	-0.384533	0.609757
5-phenyl-1,3-oxazolidin-2-one	5	1.47054	1.48511	0.849779	-0.021264	-0.172401	-0.233449	-1.05968	-1.24359	-1.07505
Misoprostol	7	1.55893	1.53978	1.01809	-0.496621	-0.314598	-0.88885	-0.823428	-0.597512	-0.995791
(S)-Bilobanone	5	0.981542	0.167015	-1.8544	0.406067	0.920173	-1.68578	0.220072	0.816816	0.0284898
1-Isothiocyanato-7-(methylthio)heptane	8	1.15194	1.41422	1.59903	-0.413259	-0.762887	-0.469487	-0.947532	-0.854731	-0.717301
Asparagine	6	1.40372	1.3747	1.1473	-0.212206	-0.169194	-0.217873	-1.18063	-1.01714	-1.12866
4-[4-(3,4-dihydroxyphenyl)-2,3-dimethylbutyl]benzene-1,2-diol	5	1.06544	0.911192	0.919473	0.367058	0.38513	0.475589	-1.3358	-1.46045	-1.32764
tetranor-12(S)-HETE	2	-1.29346	-0.949567	-1.67305	1.33327	0.235631	0.0827098	0.902864	0.532293	0.8293
PC(16:0/0:0)[U] / PC(16:0/0:0)[rac]	5	0.859182	1.42283	-0.300424	1.33709	-0.65727	0.543642	-1.43781	-0.845669	-0.921575
Campherene-2,13-diol	1	-0.706335	-0.644267	-0.194915	-0.816353	-0.768034	-0.850425	1.08364	0.857239	2.03945
2-(3,4-dihydroxyphenyl)-5,7-dihydroxy-3-{[3,4,5-trihydroxy-6-(hydroxymethyl)oxan-2-yl]oxy}-4H-chromen-4-one	4	-0.231823	-0.308655	-0.459998	-1.02793	-1.02971	-1.00661	1.35294	1.32582	1.38597
6-Ketoprostaglandin E1	7	-0.836326	0.840548	1.6654	-0.575341	-0.759337	-0.507039	-0.824952	1.61167	-0.614622
(2R)-5,8-dihydroxy-2-(2-hydroxyphenyl)-7-methoxy-2,3-dihydrochromen-4-one	8	1.48824	1.07601	1.41004	-0.285759	-0.238616	-0.235026	-1.06609	-1.07811	-1.0707
PGA1 methyl ester	5	1.3637	1.35493	1.03664	-0.200129	-0.300192	0.225678	-1.13832	-1.24124	-1.10106
D-Glutamine	5	0.858603	1.12511	1.75396	-0.256732	-0.873363	-0.263995	-1.67049	-0.387227	-0.285855
2-Benzylidene-1-heptanol	5	0.144463	-0.155499	0.262413	0.196693	-0.232094	0.700145	2.00479	-1.55603	-1.36489
1-Methyltryptophan	7	1.41259	0.524098	1.68762	-1.21557	-1.23579	-0.911694	-0.150679	0.0370206	-0.147599
4-Oxo-2-nonenal	5	0.632682	0.813884	0.945292	0.515863	0.732022	0.549303	-1.63893	-1.24053	-1.30959
Coumafuryl	8	2.16503	1.13537	0.434335	-0.120734	-0.396968	-0.56857	-0.869807	-0.865434	-0.913219
5,7-dihydroxy-2-[4-[(2S,3R,4S,5S,6R)-3,4,5-trihydroxy-6-(hydroxymethyl)oxan-2-yl]oxyphenyl]-3-[(2S,3R,4S,5S,6R)-3,4,5-trihydroxy-6-[[(2R,3R,4R,5R,6S)-3,4,5-trihydroxy-6-methyloxan-2-yl]oxymethyl]oxan-2-yl]oxychromen-4-one	2	-1.5485	-1.16349	-1.3633	0.526204	0.816449	1.17617	0.698494	0.75074	0.107223
(1S,2R,4aR,8aR)-1-Acetoxy-7-isopropylidene-1,4a-dimethyl-6-oxodecahydro-2-naphthalenyl 2,3-dimethyl-2-oxiranecarboxylate	4	-0.208913	-0.136743	-0.272472	-0.864387	0.0401972	-1.53791	1.69946	1.65061	-0.369847
Lactulose	5	1.02904	1.2836	1.74575	-1.10126	-0.83605	-0.923119	-0.351727	-0.414591	-0.431641
Aristolindiquinone	7	1.22816	1.21043	1.20318	-1.23685	-1.24115	-1.22714	0.0506466	0.00121138	0.0115106
beta-D-Glucopyranoside, 4-(2-hydroxyethyl)-2-methoxyphenyl	7	0.657693	1.60414	1.57489	-0.452463	-0.996651	-1.35509	-0.476906	-0.0566783	-0.49894
5-Hydroxyindoleacetic acid	6	1.18116	1.39302	0.765099	0.159767	0.270188	0.0911599	-1.28928	-1.23778	-1.33333
L-Glutamine	5	1.51344	1.42151	1.13914	-0.875328	-1.0333	-0.969451	-0.606246	-0.0999592	-0.489799
9-HpOTrE	2	-1.25912	-1.14467	-0.950521	-0.0723509	-0.276943	0.611117	0.632623	0.417604	2.04226
Pimelic acid	2	-1.30994	-1.4023	-1.10656	0.198626	0.254958	0.0533577	0.872104	1.57276	0.866999
4,5-Di-O-caffeoylquinic acid	7	1.34021	1.22012	1.44858	-1.0551	-0.850727	-0.932065	-0.934013	-0.191206	-0.0458021
6,8-dihydroxy-7-methoxy-3-methyl-3,4-dihydroisochromen-1-one	4	0.168672	0.0947121	0.281752	-1.25052	-1.34164	-1.31206	1.26964	1.08341	1.00605
Aristolene	2	-1.48207	-1.38716	-0.899117	1.57652	0.0229989	0.76789	-0.00932029	0.724665	0.685587
2-Pentyl-3-phenyl-2-propenal	3	0.386915	0.340868	0.157241	1.11194	1.10413	0.916765	-1.36123	-1.20259	-1.45404
beta-D-Glucopyranoside, 3-hydroxy-2-(4-hydroxy-3-methoxyphenyl)propyl	2	-1.70762	-1.13122	-0.539271	-0.0638356	-0.057848	-0.146074	1.18359	1.39311	1.06918
7-[6-[[3,4-dihydroxy-6-methyl-5-[3,4,5-trihydroxy-6-(hydroxymethyl)oxan-2-yl]oxyoxan-2-yl]oxymethyl]-3,4,5-trihydroxyoxan-2-yl]oxy-5-hydroxy-3-(4-hydroxyphenyl)chromen-4-one	2	-1.35106	-1.37657	-1.28531	1.429	0.551694	0.789409	0.720677	0.295594	0.226563
o-Methylbenzhydrol	6	1.58141	1.36935	0.689067	0.0805706	0.10693	-0.367334	-1.13045	-1.11453	-1.21501
3-Ethoxybenzoate	5	1.44835	1.25228	1.2057	-0.319649	-0.0961284	-0.147797	-1.2134	-1.00255	-1.1268
Terpinene	4	-0.131209	0.0798339	-0.793424	-0.297497	-1.52501	-1.08604	1.18961	1.12114	1.44261
Quercetin-3-D-xyloside	4	0.604601	0.355588	0.3677	-1.37545	-1.28833	-1.39677	0.858691	1.37113	0.50284
Enol-phenylpyruvate	5	1.13179	0.923552	1.41156	0.223493	-0.370754	0.360799	-1.38013	-1.2028	-1.09751
OBTUSAQUINONE	4	-0.937866	-0.984072	-1.15669	-0.162376	-0.319713	-0.407757	1.1119	1.10976	1.74681
3-Hydroxy-1a,5-bis(hydroxymethyl)-5,6b-dimethyloctahydrocyclopropa[e]inden-2(1H)-one	7	1.02166	0.633939	1.18013	-1.17538	-1.47127	-1.44162	0.4715	0.460748	0.320303
2-Hydroxycyclohexyl 6-O-[(2E)-3-(3,4-dihydroxyphenyl)-2-propenoyl]-beta-D-glucopyranoside	5	1.10698	1.39365	1.57463	-0.415185	-0.342645	-0.368808	-0.844963	-1.06636	-1.0373
13(R)-HODE	2	-0.866368	-1.21912	-1.20837	0.0436408	-0.229106	-0.30926	0.977519	1.75651	1.05456
Quercetin-3-(6''-malonyl)-Glucoside	7	1.22639	1.09052	1.09242	-1.31267	-1.26862	-1.29995	0.181426	0.0561731	0.234302
quercetin-3-O-robinobioside	7	1.29195	1.32867	1.53279	-0.489014	-0.569764	-0.46337	-1.08388	-0.95475	-0.59264
()13-HpODE	2	-1.19541	-1.29836	-1.56225	0.830724	0.814649	-0.0325869	0.592312	0.811348	1.03957
2H-Pyran-2-one, 5,6-dihydro-5-hydroxy-4-methoxy-6-(2-phenylethyl)-, (5S,6S)-	6	1.18003	1.17023	1.21019	0.0559904	-0.0657831	0.210396	-1.31965	-1.22682	-1.21459
Miscanthoside	7	1.35552	1.45139	1.10053	-1.20063	-1.03304	-1.09576	-0.0946421	-0.311313	-0.172062
Pantoprazole	5	0.352023	0.864701	1.75401	0.404166	-0.108937	0.221497	-1.79121	-1.14852	-0.547732
Isoschaftoside	8	1.32926	1.47859	1.4314	-0.694443	-0.67489	-0.688872	-0.72624	-0.726718	-0.728089
3-[(2S,4S,6R)-6-[[(2R,3R,4R,5S,6S)-3,5-dihydroxy-6-methyl-4-[(2S,3R,4S,5S,6R)-3,4,5-trihydroxy-6-(hydroxymethyl)oxan-2-yl]oxyoxan-2-yl]oxymethyl]-3,4,5-trihydroxyoxan-2-yl]oxy-5,7-dihydroxy-2-(4-hydroxyphenyl)chromen-4-one	2	-1.16167	-1.22659	-1.22624	-0.063556	0.145245	-0.161406	1.10755	1.19569	1.39097
2H-Oxireno[1,10a]phenanthro[3,2-b]furan-10(11bH)-one, 5,7-bis(acetyloxy)-3,3a,4,5,6,7,7a,7b,8,8a-decahydro-4,4,7a,11-tetramethyl-, (1aS,3aR,5S,7S,7aR,7bS,8aR,11bR)-	5	2.21586	0.0243727	0.137283	-1.60616	-0.872753	-0.679307	0.154952	0.467547	0.158207
2(3H)-Furanone, dihydro-3-methylene-4-[(2E)-3-methyl-4-(tetrahydro-4-methyl-5-oxo-2-furanyl)-2-buten-1-yl]-, (4R)-	5	0.206922	-0.545085	-0.483559	1.14708	1.2729	1.47723	-1.09933	-0.717161	-1.25901
15-cyclohexyl pentanor PGF2	5	-0.180774	-0.114407	0.727879	1.02436	0.343466	1.69574	-1.52703	-1.22001	-0.749226
3,4-Di-O-caffeoylquinic acid	7	1.43782	1.51161	1.26203	-0.746413	-0.76303	-0.541711	-0.611232	-0.930678	-0.618399
L-Glutamate methylester	5	-0.389716	-0.187627	0.0122658	-1.70158	-0.660062	-0.598313	0.629109	0.93086	1.96506
2-(2,6-Dihydroxyphenyl)-3,5,7-trihydroxychromen-4-one	4	-0.161278	-0.304545	-0.203631	-1.10649	-1.12398	-1.05723	1.34147	1.39128	1.22441
Homovanillic acid	5	0.361754	0.65568	2.0925	0.0634635	-0.0396256	0.311425	-1.18112	-1.13267	-1.13141
Caryophyllene alpha-oxide	2	-1.40124	-1.3918	-0.974359	1.04685	-0.370875	1.21105	0.334629	0.505168	1.04058
L-N-(1H-Indol-3-ylacetyl)aspartic acid	7	1.15468	1.47821	1.46422	-0.982624	-1.05105	-0.901566	-0.440623	-0.346916	-0.374326
t-4-AMINOCROTONIC ACID (TACA)	5	0.309862	0.796422	1.98778	-0.661298	0.202373	-0.259454	0.274491	-1.02031	-1.62987
Phenylpyruvic acid	3	-0.234913	-0.0310464	-0.169468	1.13039	1.53954	1.17645	-1.17665	-1.15286	-1.08146
Melezitose	7	0.824391	0.890332	1.4986	-1.245	-1.38718	-1.27287	0.111869	0.348065	0.231788
2,6-Dimethyl-2,4E,6E-octatriene	6	0.919803	1.08813	1.13068	0.27139	0.283554	0.33678	-1.34921	-1.40929	-1.27184
Quercetin glucuronide	3	-0.234817	-0.265667	-0.409305	1.23782	1.70453	1.04915	-0.989607	-1.0283	-1.06381
Nelarabine	5	1.54119	1.20816	1.33268	-1.00125	-0.697097	-0.147153	-0.579133	-1.12028	-0.537126
1-heptadecanoyl-sn-glycero-3-phosphocholine	5	1.09271	0.425866	-2.25313	0.561946	0.875516	-1.17407	0.147842	0.242805	0.0805023
Ethyl linoleate	4	0.767665	0.231849	-0.898724	-0.949045	-0.604121	-1.28792	1.45027	1.56411	-0.274087
p-Mentha-1,3,5,8-tetraene	7	0.980886	0.85783	1.02405	-1.41381	-1.37494	-1.33781	0.412488	0.28113	0.57017
PERHEXILINE	2	-0.924771	-1.27126	-1.29342	0.361579	0.414119	0.20355	0.269062	2.1025	0.138634
12-hydroxy-3Z,6Z-dodecadienoic acid	4	-0.68125	-1.04405	-0.915366	-0.588048	-0.513126	-0.430264	1.42304	1.30383	1.44524
Ecklonialactone A	5	0.96616	-0.522714	0.391578	0.941605	0.97494	0.621612	-1.42227	-0.112159	-1.83875
6,8,10,12-pentadecatetraenal	7	1.2633	1.2272	1.17394	-1.2196	-1.21637	-1.24609	-0.00142216	0.0115162	0.00751639
15(S)-15-methyl PGF2	2	-1.01102	-1.39239	-1.38927	1.06552	0.170018	1.32563	-0.22989	0.547904	0.913488
Stearidonic acid	2	-1.39646	-1.25408	-1.46299	0.637178	0.467965	0.23468	1.16221	0.867309	0.744193
sn-Glycero-3-phosphocholine	4	0.545565	0.145023	0.922428	-1.3175	-1.29942	-1.41066	0.292379	0.862519	1.25967
PGF2 Alcohol methyl ether	6	0.923306	1.41878	1.05584	-0.229049	0.140223	0.459881	-1.27434	-1.2646	-1.23004
Sinapine	5	0.737022	1.25315	1.24192	-0.669254	-1.09318	-1.76785	-0.45922	0.576321	0.181089
(+)-sabinone	5	0.767619	0.827165	1.03505	-0.0121019	1.04598	0.367636	-1.2716	-1.39982	-1.35993
cis-3-Hexenyl phenylacetate	7	1.3182	1.29354	1.00893	-1.19289	-1.27852	-1.12645	-0.344459	0.35357	-0.0319182
Protoanemonin	5	0.284479	0.817462	0.987831	0.915991	-0.266293	0.346284	-2.40721	-0.671157	-0.00739028
Quercetin 4',7-diglucoside	3	-0.839719	-0.832688	-0.80529	1.26051	1.63939	1.29405	-0.669796	-0.469258	-0.577191
beta-D-Glucopyranoside, 5-(hydroxymethyl)-2-(1-methylethyl)phenyl	2	-1.78461	0.373741	-1.13659	-0.894166	1.46811	-0.043657	0.722154	0.464721	0.830301
Glutathione (oxidized)	5	0.906601	0.369855	0.19581	0.783176	0.626129	1.18077	-1.14118	-1.59178	-1.32939
7-Glu Chrysoeriol	8	1.32137	1.43806	1.4755	-0.779986	-0.618565	-0.714767	-0.773326	-0.670897	-0.677384
(1aR,4E,7aS,10aS,10bS)-1a,5-Dimethyl-8-methylene-2,3,6,7,7a,8,10a,10b-octahydrooxireno[9,10]cyclodeca[1,2-b]furan-9(1aH)-one	7	1.30776	1.26885	1.27489	-1.17841	-1.13504	-1.14362	-0.0617235	-0.0940243	-0.238674
Tryptophan	7	0.267932	0.990542	1.55552	-1.38749	-1.104	-1.25731	0.155069	-0.0972586	0.876996
L-Serine	5	2.39389	0.639547	0.203278	-0.505736	0.03542	-0.544259	-0.127248	-0.881294	-1.2136
Tri(butoxyethyl)phosphate	5	1.12166	1.98813	0.678664	-0.964333	-0.3531	-0.37801	-0.418878	-0.310616	-1.36352
Cortisol	6	1.34386	1.55168	0.294067	-1.13734	0.463421	0.45879	-0.8489	-1.08926	-1.03632
p-Cresol	5	1.23071	0.746443	1.75027	-0.576917	-1.06383	-0.306457	-1.37087	-0.618908	0.209571
4-(3,4-dihydroxyphenyl)-7-hydroxy-5-[3,4,5-trihydroxy-6-[(3,4,5-trihydroxyoxan-2-yl)oxymethyl]oxan-2-yl]oxychromen-2-one	4	-0.740713	-0.530085	-0.484069	-0.855641	-0.786641	-0.781571	1.07907	1.49528	1.60437
5-Caffeoylquinic acid	7	0.895577	0.950218	2.08696	-0.91625	-0.723652	-0.828962	-0.227999	-0.809749	-0.426141
5-oxo-7-decynoic acid	7	0.868673	0.762715	1.35606	-1.45047	-1.24022	-1.26714	0.00777	0.242851	0.719771
2(5H)-Furanone, 3-[2-[(1R,4aS,5R,6R,8aS)-decahydro-6-hydroxy-5-(hydroxymethyl)-5,8a-dimethyl-2-methylene-1-naphthalenyl]acetyl]-	4	0.0234103	0.406465	0.195524	-1.31559	-1.23884	-1.32754	1.47967	0.892574	0.884326
Kaempferol 3-sophoroside-7-glucoside	7	1.38866	1.49831	0.883315	-1.27928	-0.814503	-1.26919	0.0939312	-0.275026	-0.226224
Erucamide	5	1.82025	0.987533	1.22936	-0.155761	-0.648213	-0.529554	-1.01237	-0.946232	-0.745011
Kaempferol 3-glucuronide	1	-0.827604	-0.82374	-0.819128	-0.566512	-0.584834	-0.593543	1.40782	1.52038	1.28717
2-Phenylethyl 6-O-(6-deoxy-alpha-L-mannopyranosyl)-beta-D-glucopyranoside	5	0.999447	1.27484	0.834561	0.254361	0.736828	-0.261356	-1.03691	-1.36013	-1.44164
Acetyl-DL-Leucine	5	-1.45261	0.987163	1.41629	-0.369564	-1.11348	-0.76158	1.05338	-0.518016	0.758409
Kynurenic acid	6	1.59835	1.28305	0.896676	-0.156398	0.023575	-0.221491	-1.04863	-1.20685	-1.16828
1H-Indene-3-carboxylic acid, 3a,4,5,6,7,7a-hexahydro-3a,7,7-trimethyl-	5	2.01169	1.07505	-0.242272	-1.13537	-0.881837	-1.18513	0.235901	0.380643	-0.258675
Estriol	2	-1.4335	-1.24847	-1.49315	0.681879	0.396757	0.478087	0.989633	0.805757	0.823007
L-O-Methylthreonine	7	1.66077	1.39516	0.909784	-0.981245	-1.09172	-0.947513	-0.180657	-0.169856	-0.594721
(3R,5R)-3,5-bis[[(E)-3-(3,4-dihydroxyphenyl)prop-2-enoyl]oxy]-1,4-dihydroxycyclohexane-1-carboxylic acid	7	0.980696	0.839699	2.12491	-0.596425	-0.631682	-0.539176	-1.0634	-0.658353	-0.456278
Kaempferol-3-O-arabinofuranoside	1	-0.729461	-0.72941	-0.730191	-0.68284	-0.679671	-0.685031	1.3158	1.39597	1.52484
(S)-Abscisic acid	5	-0.0674436	1.37824	1.88079	-1.0198	-0.936441	0.647417	-0.785869	-0.589098	-0.507792
Stearoylethanolamide	4	1.46769	0.835572	-1.60956	-0.346367	-0.305906	-1.52725	0.864065	0.499406	0.122353
(+)-Cloprostenol isopropyl ester	3	-0.0700582	-0.270004	0.190081	1.05027	0.689026	1.84043	-1.14379	-1.14319	-1.14276
2-Propenoic acid, 3-[2-(beta-D-glucopyranosyloxy)-4-methoxyphenyl]-, (2Z)-	5	0.761861	0.463518	-0.0386574	-1.68718	-0.323004	-1.62815	1.39347	0.30568	0.752468
Spathulenol	2	-1.12449	-1.19107	-1.41212	0.176588	0.0327694	-0.0588325	1.10809	1.16015	1.30892
15-methyl-15R-PGD2	2	-0.417825	-1.33759	-1.25388	-0.206706	-0.250419	0.0920464	0.643422	0.588599	2.14236
Ectocarpen	1	-0.9742	-1.06303	-1.04394	0.0699576	-0.113438	-0.232858	0.266012	2.22017	0.871317
5-[6-[[3,4-dihydroxy-4-(hydroxymethyl)oxolan-2-yl]oxymethyl]-3,4,5-trihydroxyoxan-2-yl]oxy-4-(3,4-dihydroxyphenyl)-7-methoxychromen-2-one	2	-1.13586	-1.31794	-1.28775	-0.0453142	0.973008	0.0194406	0.255694	1.4661	1.07263
Syringic acid	5	1.62431	0.849546	0.870241	-1.23986	-1.4441	-0.88575	-0.33603	-0.0391022	0.600748
allo-Aromadendrene	1	-1.03906	-1.07847	-1.06391	0.153068	-0.108403	-0.136775	0.16416	2.15066	0.95874
o-Ethyltoluene	6	1.43932	1.58027	0.871249	-0.13371	-0.272127	-0.253162	-0.988393	-1.01551	-1.22794
2-Ethyl-2-Hydroxybutyric acid	6	1.30778	1.58794	1.30715	-0.647686	-0.476449	-0.590025	-0.836785	-0.836613	-0.815317
7-[(2S,3R,4S,5S,6R)-4,5-dihydroxy-6-(hydroxymethyl)-3-[(2S,3R,4R,5R,6S)-3,4,5-trihydroxy-6-methyloxan-2-yl]oxyoxan-2-yl]oxy-5-hydroxy-2-(4-hydroxyphenyl)-3-[(2S,3R,4S,5S,6R)-3,4,5-trihydroxy-6-[[(2S,3R,4R,5R,6S)-3,4,5-trihydroxy-6-methyloxan-2-yl]oxymethyl]oxan-2-yl]oxychromen-4-one	2	-1.42314	-1.35967	-1.3294	1.22238	0.45331	0.700584	0.807356	0.670681	0.25789
Glycidyl stearate	4	1.36032	0.384619	-1.27562	-0.762691	-0.806842	-1.37703	1.15606	0.525903	0.795272
4E,6E-decadienoic acid	5	0.18617	0.486073	0.982227	0.830782	0.484551	1.11708	-1.4536	-1.39218	-1.2411
beta-D-Glucopyranoside, 3-(4-hydroxyphenyl)-1-methylpropyl 6-O-[(2S,3R,4R)-tetrahydro-3,4-dihydroxy-4-(hydroxymethyl)-2-furanyl]-	2	-1.05625	-1.23904	-1.281	-0.196015	0.433813	-0.255454	1.46076	1.00633	1.12685
4-{[(3S,4R,5S)-3-Hydroxy-5-(4-hydroxy-3-methoxyphenyl)-4-(hydroxymethyl)tetrahydro-3-furanyl]methyl}-2-methoxyphenyl beta-D-glucopyranoside	4	0.202006	0.661054	0.199849	-1.73931	-0.895949	-1.29966	1.17802	1.11408	0.579911
9-ribosyl-trans-zeatin	5	0.848126	0.434839	1.13584	0.730894	0.207661	0.758087	-1.34355	-1.34981	-1.42208
1,8-Azulenediol, 1,2,3,3a,4,7,8,8a-octahydro-3a,6-dimethyl-1-(1-methylethyl)-, (1R,3aR,8S,8aS)-	7	0.331916	2.34723	0.65055	-0.821019	-0.92218	-0.699579	-0.604389	-0.659926	0.377392
2-Pyridylacetic acid	5	-0.372841	0.573054	0.820412	1.22095	-0.983313	-1.40231	1.39891	-1.21529	-0.0395759
Cyclohexanecarboxylic acid, 1,3,5-trihydroxy-4-[[(2E)-3-(4-hydroxy-3-methoxyphenyl)-1-oxo-2-propen-1-yl]oxy]-, (1alpha,3alpha,4alpha,5beta)-	4	-0.680653	-0.517245	-0.281177	-0.665836	-1.18549	-0.567046	0.588573	1.96994	1.33894
D-(-)-Arabinose	5	1.00136	1.57976	1.33175	-0.393503	-0.941317	0.213861	-1.09847	-0.868207	-0.82523
Methoxyluteolin	3	-0.00780993	-0.413278	-0.223456	1.19767	1.32153	1.41277	-1.09678	-1.09848	-1.09218
3-Oxoalanine	5	0.334455	1.67358	-0.57736	0.891112	1.15798	-0.519993	-0.452178	-1.25817	-1.24943
Maleic acid	7	0.8475	0.984432	2.13602	-0.761525	-0.678709	-0.861494	-0.542518	-0.706134	-0.417571
alpha-Humulene	1	-1.01404	-1.11832	-1.06536	0.158945	-0.0432933	-0.212425	0.306212	2.18521	0.803075
alpha-Amyrone	1	-0.549136	-0.567687	-0.928945	-0.629257	-0.490351	-0.792297	1.85317	1.60015	0.50435
Myricetin 3-galactoside	8	1.11537	1.72386	1.27223	-0.442866	-0.427357	-0.463324	-0.922579	-0.926622	-0.928705
MG(18:2(9Z,12Z)/0:0/0:0)	6	1.77023	1.12555	0.881796	-0.492714	0.145554	-0.201278	-1.00958	-0.977632	-1.24192
Epinepetalactone	5	1.42323	1.23438	1.18952	-0.279689	-0.064396	-0.114163	-1.39429	-0.937457	-1.05713
Cyclopentaneacetic acid, 2-[(2Z)-5-(hexopyranosyloxy)-2-penten-1-yl]-3-oxo-, (1R,2R)-	4	-0.850751	-0.268922	-0.434551	-0.654019	-0.761511	-0.964693	0.62098	1.97426	1.33921
5-hydroxy-3-[(2S,3R,4R,5S)-3-hydroxy-5-(hydroxymethyl)-4-[(2S,3R,4S,5S,6R)-3,4,5-trihydroxy-6-(hydroxymethyl)oxan-2-yl]oxyoxolan-2-yl]oxy-2-(4-hydroxyphenyl)-7-[(2S,3R,4R,5R,6S)-3,4,5-trihydroxy-6-methyloxan-2-yl]oxychromen-4-one	2	-1.05343	-1.54489	-1.29067	0.683295	1.14719	0.999322	-0.234739	0.360635	0.933294
2-(3,4-dihydroxyphenyl)-5-hydroxy-7-methoxy-8-[(2S,3R,4S,5S,6R)-3,4,5-trihydroxy-6-(hydroxymethyl)oxan-2-yl]oxy-3-[(2S,3R,4R,5R,6S)-3,4,5-trihydroxy-6-methyloxan-2-yl]oxychromen-4-one	8	1.27944	1.44398	1.41781	-0.350454	-0.468522	-0.477619	-0.947486	-0.947587	-0.949562
Histidine	5	0.935945	2.00492	1.08286	-0.811311	-0.684948	-0.556462	-1.02069	-0.501286	-0.449022
trans-Melilotoside	8	1.35566	1.29402	1.5804	-0.696088	-0.656057	-0.694928	-0.681429	-0.735442	-0.76613
Liensinine	3	-0.206343	-0.455887	-0.416957	1.78069	-0.57964	1.89955	-0.864266	-0.430012	-0.727138
13,17,24,25-Tetrahydroxy-16,23-epoxydammaran-3-one	3	-0.605676	-0.581296	-0.574118	1.98799	1.73746	-0.356896	-0.516348	-0.598052	-0.493064
L-Methionine	5	0.952759	0.692156	2.01799	-0.217926	-0.830486	0.0697828	-0.429753	-1.31793	-0.936589
Methyl linolenate	5	0.579104	1.29593	-0.548497	1.71252	0.163291	-0.154179	-1.06369	-0.444195	-1.54028
2-acetyl-1-alkyl-sn-glycero-3-phosphocholine	5	2.15799	0.775569	-0.972172	0.524322	0.472974	-0.591455	-1.01519	-0.717123	-0.634921
Apigenin 7-(6''-methylglucuronide)	2	-1.29325	-1.47195	-1.25194	0.269292	0.601005	0.393081	1.48075	0.602228	0.670785
beta-D-Glucopyranoside, 4-(3-hydroxypropyl)-2-methoxyphenyl	2	-1.40548	-0.808081	-0.465386	0.88736	1.70866	1.24346	0.161479	-0.692386	-0.629637
D-Aspartic acid	7	0.704607	1.21081	1.86678	-1.04423	-1.13341	-0.7328	0.209538	-0.462884	-0.618402
Isorhamnetin-3-Galactoside-6''-Rhamnoside	3	-0.377931	-0.0526628	-0.355314	1.37564	1.24951	1.36271	-1.06731	-1.06532	-1.06933
3'-Isopravastatin	2	-1.20942	-1.15825	-1.13855	1.24231	1.2981	1.27587	-0.0504253	-0.188718	-0.0709286
neoeriocitrin	3	-0.492904	-0.47309	-0.462228	1.44798	1.09793	1.59894	-0.919849	-0.881866	-0.914912
FLAVIN ADENINE DINUCLEOTIDE	4	1.0127	-0.964662	-0.801829	-0.121239	-1.01629	-1.33628	0.844373	1.10526	1.27797
Vanillic acid	1	-0.876582	-0.63892	-0.645187	-0.734243	-0.588524	-0.74517	1.47218	1.38344	1.37301
PC(20:5(5Z,8Z,11Z,14Z,17Z)/20:5(5Z,8Z,11Z,14Z,17Z))	5	0.555869	0.220504	0.263674	1.16288	0.720072	1.11754	-1.43197	-1.31629	-1.29228
AMINOHYDROXYBUTYRIC ACID	5	1.18615	1.69232	0.482432	-0.419673	0.317966	-0.324702	-0.069012	-1.39139	-1.47409
Linoelaidic acid	4	-1.00468	-0.819308	-1.10379	-0.552657	-0.450495	-0.0871741	1.0824	1.69613	1.23958
[3,4,5-trihydroxy-6-[[3,4,5-trihydroxy-6-(hydroxymethyl)oxan-2-yl]oxymethyl]oxan-2-yl] 2,6,6-trimethylcyclohexa-1,3-diene-1-carboxylate	4	-0.958916	-1.14789	-0.754143	-0.373612	-0.40921	-0.458378	1.44732	1.49796	1.15686
[3,4,5-trihydroxy-6-(hydroxymethyl)oxan-2-yl] 3-hydroxy-4,5-dimethoxybenzoate	5	0.674245	0.322019	1.25844	0.523475	0.0360752	0.858831	-1.81378	-1.57261	-0.286691
NCGC00381385-01	5	0.549059	2.00795	1.22147	-0.87216	-1.23563	-0.729182	-0.168294	-0.267722	-0.505496
(3R,5R)-1-[(E)-3-(3,4-dihydroxyphenyl)prop-2-enoyl]oxy-3,4,5-trihydroxycyclohexane-1-carboxylic acid	8	1.01746	1.80613	1.34397	-0.685408	-0.69809	-0.667888	-0.722881	-0.691108	-0.702177
Aesculin	4	-1.00644	-0.674261	-0.970103	-0.646306	-0.24011	-0.591071	1.61512	1.25459	1.25858
Ciprostene	6	2.28698	0.558153	0.662052	-0.0344401	-0.366625	-0.569722	-0.406318	-0.814049	-1.31603
D-GULONIC ACID GAMA-LACTONE	4	-1.18536	-0.0555369	-0.283529	-1.24625	-0.782671	0.077362	0.985435	0.449277	2.04128
8-((6-ethyl-4-hydroxy-5-methyl-2-oxo-2H-pyran-3-yl)methyl)-5,7-dihydroxy-2-phenylchroman-4-one	4	0.0284773	0.522179	1.35724	-1.39084	-1.55393	-1.01339	0.950098	0.565169	0.534995
1-O-(cis-9-Octadecenyl)-2-O-acetyl-sn-glycero-3-phosphocholine	5	0.549474	0.686071	-0.414261	0.758078	1.604	0.535594	-1.15403	-1.27224	-1.29268
Kaempferol-7-O-alpha-L-rhamnoside	1	-0.808533	-0.853453	-0.83878	-0.512061	-0.588512	-0.553274	1.01653	1.71492	1.42317
3-[(2S,3R,4S,5R,6R)-3-[(2S,3R,4R,5S,6S)-3,5-dihydroxy-6-methyl-4-[(2S,3R,4S,5S,6R)-3,4,5-trihydroxy-6-(hydroxymethyl)oxan-2-yl]oxyoxan-2-yl]oxy-4,5-dihydroxy-6-[[(2R,3R,4R,5R,6S)-3,4,5-trihydroxy-6-methyloxan-2-yl]oxymethyl]oxan-2-yl]oxy-2-(3,4-dihydroxyphenyl)-5,7-dihydroxychromen-4-one	3	-0.46513	-0.515907	-0.53185	1.63255	1.18113	1.35215	-0.884564	-0.88403	-0.884347
3-[2-(beta-D-Glucopyranosyloxy)-4-methoxyphenyl]propanoic acid	5	0.645112	2.1009	1.06427	-1.12249	-0.366504	-0.961545	-0.569562	-0.192701	-0.597473
(3R,5S)-4-[(E)-3-(3,4-dihydroxyphenyl)prop-2-enoyl]oxy-1,3,5-trihydroxycyclohexane-1-carboxylic acid	6	1.49937	1.21165	1.1074	-0.153292	-0.0309674	-0.178249	-1.14139	-1.25717	-1.05734
(2E)-3-[4-(beta-D-Glucopyranosyloxy)-3,5-dimethoxyphenyl]-2-propen-1-yl beta-D-glucopyranoside	3	-0.273817	-0.141068	-0.441526	1.31679	1.64171	1.01596	-0.968394	-1.05763	-1.09202
3-O-p-Coumaroylquinic acid	7	0.35144	0.820725	1.20027	-1.42821	-1.36856	-1.32411	0.808081	0.493614	0.446754
CARBETAPENTANE	5	0.431421	-0.599626	0.0303964	0.329833	0.168441	2.38661	-1.16998	-0.725708	-0.851386
roseoside	5	-0.487023	2.2849	0.247534	0.591872	0.587981	-0.459388	-0.797131	-0.997187	-0.971554
7b,9-Dihydroxy-3-(hydroxymethyl)-1,1,6,8-tetramethyl-5-oxo-1,1a,1b,4,4a,5,7a,7b,8,9-decahydro-9aH-cyclopropa[3,4]benzo[1,2-e]azulen-9a-yl acetate	5	2.32573	-0.284159	0.537566	-1.17137	-0.835311	-0.848626	0.608932	-0.115903	-0.216858
NCGC00380819-01	5	1.32261	1.32789	1.42501	-0.547358	-0.176189	-0.403428	-0.863239	-0.894415	-1.19088
5-[(2S,3R,4S,5S,6R)-6-[[(2R,3R,4R)-3,4-dihydroxy-4-(hydroxymethyl)oxolan-2-yl]oxymethyl]-3,4,5-trihydroxyoxan-2-yl]oxy-4-(3,4-dihydroxyphenyl)-7-hydroxychromen-2-one	1	-0.966182	-1.02869	-1.05065	-0.361745	-0.0709463	-0.535045	1.13612	1.6006	1.27654
D-Arabinose	5	1.60993	-1.18289	1.44591	0.149918	-0.161718	-0.442067	-1.62471	0.0209801	0.184653
1-O-{(2E,4E)-5-[(1R,3S,5S,8S)-3,8-Dihydroxy-1,5-dimethyl-6-oxabicyclo[3.2.1]oct-8-yl]-3-methyl-2,4-pentadienoyl}-beta-D-glucopyranose	2	-1.20173	-0.36622	-1.31402	0.970941	2.12689	0.280089	-0.322129	-0.212132	0.038304
6H-2-Benzopyran-6-one, 1,7,8,8a-tetrahydro-7,8-dihydroxy-3,5,7-trimethyl-, (7S,8S,8aS)-	2	0.481307	-1.43297	-1.13717	2.07594	0.779741	-0.237421	-0.536596	0.28637	-0.279208
15-methyl-15S-PGD2	2	-1.43588	-0.800767	0.592928	0.119947	-0.345732	1.94587	-0.740743	-0.460196	1.12457
12,13-DiHOME	5	0.197824	-0.875774	0.62794	2.00109	0.905178	0.121111	-0.9943	-1.04753	-0.935544
NORETHINDRONE ACETATE	5	0.606221	1.99797	-0.355386	-0.475015	0.49657	-1.24844	0.851961	-0.905672	-0.968209
5-[6-(3-hydroxy-4-methoxyphenyl)-1,3,3a,4,6,6a-hexahydrofuro[3,4-c]furan-3-yl]-2-methoxyphenol	4	0.368393	0.540961	0.0783445	-1.45503	-1.41137	-1.14331	0.752714	1.19714	1.07217
Coumaroylquinic acid	7	2.15751	0.74912	0.74631	-1.09903	-0.987704	-0.937376	-0.26717	-0.0622754	-0.299388
2-[4-[(3S,3aR,6S,6aR)-6-[3-methoxy-4-[3,4,5-trihydroxy-6-(hydroxymethyl)oxan-2-yl]oxyphenyl]-1,3,3a,4,6,6a-hexahydrofuro[3,4-c]furan-3-yl]-2-methoxyphenoxy]-6-(hydroxymethyl)oxane-3,4,5-triol	4	-0.148134	0.188294	-0.243137	-1.11827	-0.223557	-1.14669	2.49994	0.100388	0.091174
2,3-Dinor-6-keto-prostaglandin F1 a	2	-1.5056	-1.08646	-0.901849	0.288786	0.636398	0.77944	-0.239824	0.140676	1.88844
Procurcumenol	5	1.36332	0.669453	0.89088	0.234581	0.0710492	0.746431	-1.23812	-1.336	-1.4016
2-[3,4-bis[[(2S,3R,4S,5S,6R)-3,4,5-trihydroxy-6-(hydroxymethyl)oxan-2-yl]oxy]phenyl]-5,7-dihydroxychromen-4-one	5	-0.450592	-0.211421	2.38735	0.635706	0.429576	-0.922442	-0.21545	-0.509255	-1.14347
Adenine	2	-1.32913	-1.32901	-0.951365	0.0579156	0.0183954	0.40141	1.46239	0.17696	1.49243
4-Methoxybenzyl phenylacetate	4	-0.258434	-0.446803	-1.3004	-0.71932	-0.531691	-0.752431	1.00712	1.22162	1.78034
(2S,3R,4S,5S,6R)-2-[4-[(3S,3aR,6S,6aR)-3-(4-hydroxy-3,5-dimethoxyphenyl)-1,3,3a,4,6,6a-hexahydrofuro[3,4-c]furan-6-yl]-2,6-dimethoxyphenoxy]-6-(hydroxymethyl)oxane-3,4,5-triol	7	2.14146	1.08573	0.615195	-1.01069	-0.693256	-0.194227	-0.45322	-0.752383	-0.738617
7-Prenyloxy-8-C-(3-hydroxy-3-methyl-trans-buten-1-yl)flavanone	3	-0.092739	-0.330219	-0.0868665	1.32593	0.801209	1.67153	-1.22459	-1.19113	-0.873119
Apigenin-7-neohesperidoside	8	1.52489	1.19294	1.45068	-0.441244	-0.575534	-0.478752	-0.97386	-0.843573	-0.85555
alpha-curcumene	2	-1.71923	-1.16224	-0.666002	1.17784	-0.479394	1.28311	0.278231	0.443921	0.843757
Adenosine	5	1.76048	0.484496	1.48789	-0.0471958	-0.637625	-0.581127	-1.49415	-0.486899	-0.48588
eriocitrin	6	0.634785	0.800372	1.42398	0.699649	0.297037	0.142653	-1.35904	-1.30686	-1.33257
(2Z)-2-[(E)-11-hydroxy-6-(hydroxymethyl)-2,4,8,10-tetramethyldodec-2-enylidene]-4-methylpentanedioic acid	5	1.51507	1.20737	0.669958	-0.73027	0.421394	-0.162108	-1.72138	-1.03455	-0.165477
Quercetin 3-(6''-malonylgalactoside)	7	0.961469	1.70269	0.620184	-1.20673	-1.18095	-1.29941	0.427425	-0.198747	0.17407
PC(14:0/0:0)	7	1.08359	2.00827	0.681676	-1.24288	-0.746546	-1.00706	-0.175729	-0.306634	-0.294689
Homogentisic acid	5	1.04266	0.201693	-1.28545	0.247811	1.35703	-1.23917	0.238311	0.851286	-1.41417
4-(Hydroxymethyl)-1-isopropyl-3-cyclohexen-1-yl beta-D-glucopyranoside	8	0.843319	1.36183	1.89572	-0.711793	-0.579417	-0.629726	-0.628442	-0.736825	-0.814671
9,10,16-trihydroxy palmitic acid	1	-0.756776	-0.727362	-1.05473	-0.355828	-0.487921	-0.425069	1.12519	2.17085	0.511651
3'-AMP	4	0.0365347	0.12262	1.27936	-0.919084	-0.762451	-0.97883	2.13207	-0.492158	-0.41806
(2R,3R,4S,5S,6R)-2-[[6-hydroxy-4-(4-hydroxy-3,5-dimethoxyphenyl)-3-(hydroxymethyl)-5,7-dimethoxy-1,2,3,4-tetrahydronaphthalen-2-yl]methoxy]-6-(hydroxymethyl)oxane-3,4,5-triol	5	-0.453414	0.108069	0.0427429	0.642109	1.33026	1.57555	-0.46128	-1.27266	-1.51137
4-Dodecylbenzenesulfonic Acid	5	0.62025	1.80372	-0.507434	-0.48798	1.27363	-0.685348	0.232852	-0.81687	-1.43281
9,12,15-Octadecatrienoic acid, 3-(hexopyranosyloxy)-2-hydroxypropyl ester, (9Z,12Z,15Z)-	5	0.532845	1.90518	0.106859	-0.556856	0.432171	0.859466	-1.45251	-1.08733	-0.739823
3,5-dihydroxy-2-(4-hydroxyphenyl)-7-[3,4,5-trihydroxy-6-(hydroxymethyl)oxan-2-yl]oxy-2,3-dihydrochromen-4-one	2	-1.20883	-1.19743	-1.19238	-0.34514	1.09893	-0.18439	0.594771	1.26855	1.16592
(S)-5'-Deoxy-5'-(methylsulfinyl)adenosine	5	0.30127	0.22168	0.990122	-0.690409	1.27759	0.202834	0.512264	-2.27492	-0.54043
tetranor-PGAM	2	-1.68028	0.324122	-1.00221	0.345882	1.25161	0.134694	-0.0345076	-0.923334	1.58402
14,15-EE-5(Z)-E	4	0.779252	0.705334	0.333036	-1.54924	-0.697526	-1.30591	1.72227	0.342527	-0.329741
Uracil	5	-0.501127	-0.625901	1.0866	-0.383185	-0.0739632	0.216467	2.24175	-0.858319	-1.10232
(2R,3S,4S,5R,6S)-2-(hydroxymethyl)-6-[4-[(E)-3-hydroxyprop-1-enyl]-2,6-dimethoxyphenoxy]oxane-3,4,5-triol	5	0.147087	1.09702	1.81907	-0.03988	0.757409	-0.488891	-1.1096	-0.950758	-1.23146
4,5-Dicaffeoyl quinic acid	8	0.698065	2.03071	1.26847	-0.637554	-0.729998	-0.798495	-0.83879	-0.437315	-0.555094
2-Phenylethyl 2-O-[(2S,3R,4R)-3,4-dihydroxy-4-(hydroxymethyl)tetrahydro-2-furanyl]-beta-D-glucopyranoside	2	-1.18566	-0.93796	-0.984538	0.583054	1.76085	1.13441	-0.925362	0.217313	0.337897
C11-LAS (SAMPLE)	5	2.21296	0.998558	-0.456367	-0.660038	0.333484	-1.01892	0.174805	-0.907408	-0.677069
CAY10616	5	1.24018	1.09618	1.33291	-0.881369	-0.240685	0.205384	-1.43026	-1.2472	-0.0751414
15-methyl-15S-PGE2	2	-0.537651	-1.29317	0.709349	0.0166585	-0.627168	1.76752	-0.762644	-0.678507	1.40561
(7,9b-dihydroxy-6,6,9a-trimethyl-3-oxo-1,5,5a,7,8,9-hexahydrobenzo[e][2]benzofuran-5-yl) hexanoate	7	0.86655	2.01002	0.995616	-0.357222	-0.780631	-0.373454	-1.12432	-1.01359	-0.222965
N1,N5,N10,N14-Tetra-trans-p-coumaroylspermine	5	0.44133	0.214502	0.103246	1.34217	1.1524	-1.68964	-0.579268	0.493496	-1.47822
Isovalerylglutamic acid	2	-1.23405	-1.66146	-0.814316	-0.167618	1.50088	1.10158	0.476248	0.481708	0.317023
C10:2n-6,7	5	1.1988	1.55835	1.08697	-0.252418	-0.185083	-0.0228432	-1.02517	-1.28418	-1.07442
4H-Pyran-4-one, 2-methyl-3-[[6-O-[(2R,3R,4R)-tetrahydro-3,4-dihydroxy-4-(hydroxymethyl)-2-furanyl]-beta-D-glucopyranosyl]oxy]-	2	-1.0377	-1.0512	-1.40103	-0.480633	0.249188	0.213296	0.770155	1.66513	1.07279
Citrinin	1	-1.16735	-0.886696	-0.106251	-0.963762	-0.756851	-0.107573	1.22511	1.44313	1.32025
Geranyl 2-ethylbutyrate	5	1.76722	-1.08307	1.57859	0.207601	-1.0287	0.24835	-0.467875	-0.407007	-0.81511
(1S,3R,4S,5R)-1,3,5-Trihydroxy-4-{[(2E)-3-(4-hydroxyphenyl)-2-propenoyl]oxy}cyclohexanecarboxylic acid	7	0.288654	0.666192	2.2133	-1.02281	-0.978094	-1.1319	-0.434519	0.0954268	0.303747
NCGC00385747-01	4	-0.49704	0.064418	1.28669	-0.808052	-1.14651	-1.15597	1.86398	0.541256	-0.148779
Kojibiose	7	0.899437	1.21642	1.40949	-1.23478	-1.31339	-0.943799	-0.561872	0.518121	0.0103713
(7'R)-(+)-Lyoniresinol 9'-glucoside	6	1.47109	0.0511728	1.76953	-0.420451	-0.0308911	0.323119	-0.819209	-1.19156	-1.15281
Malic acid	7	-0.780638	2.04155	1.26903	-0.603767	-1.40673	-0.187488	0.101276	0.0378871	-0.47113

[truncated: 2 more sheets: Table S11, Table S12]
